# Supplementary material for: A graph-search framework for associating gene identifiers with documents
Source: BMC Bioinformatics. 2006 Oct 10;7:440. doi: 10.1186/1471-2105-7-440 (PMC1617121; doi:10.1186/1471-2105-7-440)
Supplement: Additional File 1 — The code used for graph-search and learning-to-rank in this paper has been submitted as an additional file: a gzip-compressed tar file, with all code under an open source license. The code requires installation of Minorthird, another open-source package. The README.txt file in the top-level directory details how to compile and use the code. The code for combining NER and soft matching is implemented a special case of the graph search that uses a restricted set of paths through the graph, realized using the class SoftDictEntitySearcher. Code availability and requirements All code is implemented in Java, and has been verified to run on both Windows XP (with cygwin) and Red Hat Linux environments. The most recent version of the code is available via anonymous CVS from the authors, using the following commands: export CVS_RSH=ssh export cvsroot=:pserver:anonymous@raff.ml.cmu.edu:/usr1/cvsroot % cvs login (anything as a password) % cvs checkout ghirl [file 1471-2105-7-440-S1.gz › ghirl/build.xml]

<project name="secondstring" default="build" basedir=".">
    <description>Build file for second string</description>
  <property name="src" location="src"/>
  <property name="javadoc" location="javadoc"/>
  <property name="build" location="class"/>
  <property name="dist"  location="dist"/>

  <target name="init">
    <!-- Create the time stamp -->
    <tstamp/>
    <!-- Create the build directory structure used by compile -->
    <mkdir dir="${build}"/>
  </target>

  <target name="build-clean" depends="clean,build"  description="compile the source from scratch"/>

  <target name="build" depends="init"
        description="compile the source " >
    <!-- Compile the java code from ${src} into ${build} -->
    <javac srcdir="${src}" destdir="${build}" deprecation="on" debug="on">
       <!-- compilerarg value="-Xlint:unchecked"/ -->
    </javac>
  </target>

  <target name="dist" depends="build"  description="generate the distribution" >
    <!-- Create the distribution directory -->
    <mkdir dir="${dist}"/>
    <mkdir dir="${dist}/lib"/>
    <!-- Put everything in ${build} into the secondstring-${DSTAMP}.jar file -->
    <jar jarfile="${dist}/lib/figleaf-${DSTAMP}.jar" basedir="${build}"/>
  </target>

  <target name="clean" description="clean up" >
    <!-- Delete the ${build} and ${dist} directory trees -->
    <delete dir="${build}"/>
    <delete dir="${dist}"/>
    <delete dir="${javadoc}"/>
  </target>

  <target name="javadoc" description="rebuild java docs">
    <delete dir="${javadoc}"/>    
    <mkdir dir="${javadoc}"/>
    <mkdir dir="${javadoc}/ghirl/"/>
    <mkdir dir="${javadoc}/ghirl/graph"/>
    <mkdir dir="${javadoc}/ghirl/learn"/>
    <mkdir dir="${javadoc}/ghirl/util"/>
    <javadoc sourcepath="${src}" destdir="${javadoc}" packagenames="ghirl.**"/>
  </target>

  <!-- top-level goals 

  <target name="toyIndex" depends="toyClassify" description="small test index"> 
    <delete dir="data/cooked/toyIndex"/>
    <java classname="edu.cmu.figleaf.ui.Indexer">
      <arg value="data/cooked/toy100"/>
   </java>
   </target>

  <target name="toyClassify" depends="toyDB" description="small test index"> 
    <java classname="edu.cmu.figleaf.caption.CaptionAnnotator">
      <arg value="data/cooked/toy100"/>
      <arg value="-classify"/>
   </java>
   </target>

  <target name="toyDB" depends="build" description="small test dbroot"> 
    <delete dir="data/cooked/toy100"/>
    <mkdir dir="data/cooked/toy100"/>
    <java classname="edu.cmu.figleaf.spider.BMCUnpacker"> 
      <arg value="data/raw/bmc"/>
      <arg value="data/cooked/toy100"/>
      <arg value="100"/>
    </java>
  </target>

   <target name="train" depends="build" description="train classifiers">
     <java classname="edu.cmu.figleaf.ui.Trainer"> 
      <arg value="pnas99"/>
      <arg value="1dGel"/>
      <arg value="EM"/>
      <arg value="FMI"/>
      <arg value="tissue"/>
     </java>
   </target>

   --> 

   <!-- target name="toyGUI">
     <java classname="edu.cmu.figleaf.ui.GUISearcher">
       <arg value="data/cooked/toy100"/>
       <arg value="data/cooked/toyIndex"/>
     </java>
   </target -->

</project>
