# Supplementary material for: A graph-search framework for associating gene identifiers with documents
Source: BMC Bioinformatics. 2006 Oct 10;7:440. doi: 10.1186/1471-2105-7-440 (PMC1617121; doi:10.1186/1471-2105-7-440)
Supplement: Additional File 1 — The code used for graph-search and learning-to-rank in this paper has been submitted as an additional file: a gzip-compressed tar file, with all code under an open source license. The code requires installation of Minorthird, another open-source package. The README.txt file in the top-level directory details how to compile and use the code. The code for combining NER and soft matching is implemented a special case of the graph search that uses a restricted set of paths through the graph, realized using the class SoftDictEntitySearcher. Code availability and requirements All code is implemented in Java, and has been verified to run on both Windows XP (with cygwin) and Red Hat Linux environments. The most recent version of the code is available via anonymous CVS from the authors, using the following commands: export CVS_RSH=ssh export cvsroot=:pserver:anonymous@raff.ml.cmu.edu:/usr1/cvsroot % cvs login (anything as a password) % cvs checkout ghirl [file 1471-2105-7-440-S1.gz › ghirl/LICENSE.txt]

Copyright (c) 2006, Carnegie Mellon University
All rights reserved.

Redistribution and use in source and binary forms, with or without
modification, are permitted provided that the following conditions are
met:

Redistributions of source code must retain the above copyright notice,
this list of conditions and the following disclaimer.  Redistributions
in binary form must reproduce the above copyright notice, this list of
conditions and the following disclaimer in the documentation and/or
other materials provided with the distribution.  Neither the name of
Carnegie Mellon University nor the names of its contributors may be
used to endorse or promote products derived from this software without
specific prior written permission.

THIS SOFTWARE IS PROVIDED BY THE COPYRIGHT HOLDERS AND CONTRIBUTORS
"AS IS" AND ANY EXPRESS OR IMPLIED WARRANTIES, INCLUDING, BUT NOT
LIMITED TO, THE IMPLIED WARRANTIES OF MERCHANTABILITY AND FITNESS FOR
A PARTICULAR PURPOSE ARE DISCLAIMED. IN NO EVENT SHALL THE COPYRIGHT
OWNER OR CONTRIBUTORS BE LIABLE FOR ANY DIRECT, INDIRECT, INCIDENTAL,
SPECIAL, EXEMPLARY, OR CONSEQUENTIAL DAMAGES (INCLUDING, BUT NOT
LIMITED TO, PROCUREMENT OF SUBSTITUTE GOODS OR SERVICES; LOSS OF USE,
DATA, OR PROFITS; OR BUSINESS INTERRUPTION) HOWEVER CAUSED AND ON ANY
THEORY OF LIABILITY, WHETHER IN CONTRACT, STRICT LIABILITY, OR TORT
(INCLUDING NEGLIGENCE OR OTHERWISE) ARISING IN ANY WAY OUT OF THE USE
OF THIS SOFTWARE, EVEN IF ADVISED OF THE POSSIBILITY OF SUCH DAMAGE.
