# Supplementary material for: A graph-search framework for associating gene identifiers with documents
Source: BMC Bioinformatics. 2006 Oct 10;7:440. doi: 10.1186/1471-2105-7-440 (PMC1617121; doi:10.1186/1471-2105-7-440)
Supplement: Additional File 1 — The code used for graph-search and learning-to-rank in this paper has been submitted as an additional file: a gzip-compressed tar file, with all code under an open source license. The code requires installation of Minorthird, another open-source package. The README.txt file in the top-level directory details how to compile and use the code. The code for combining NER and soft matching is implemented a special case of the graph search that uses a restricted set of paths through the graph, realized using the class SoftDictEntitySearcher. Code availability and requirements All code is implemented in Java, and has been verified to run on both Windows XP (with cygwin) and Red Hat Linux environments. The most recent version of the code is available via anonymous CVS from the authors, using the following commands: export CVS_RSH=ssh export cvsroot=:pserver:anonymous@raff.ml.cmu.edu:/usr1/cvsroot % cvs login (anything as a password) % cvs checkout ghirl [file 1471-2105-7-440-S1.gz › ghirl/README.txt]

==============================================================================
WHAT YOU NEED BEFORE YOU INSTALL
==============================================================================

To compile the code and run it, you'll need to have java (v jdk1.4 or
later) installed, plus a 'make'-like system called 'ant'.  Java is
available from http://java.sun.com and generally is found
by looking for the 'Java 2 Standard Edition' SDK (software
developement kit). Ant is an Apache project which can be found at
http://ant.apache.org.  To install it, you'll want to

 1. define JAVA_HOME to be the root directory for java, eg
 'set JAVA_HOME=c:/j2sdk1.4.2' or wherever you put it.

 2. set the environment variable ANT_HOME to where ever you put it.

 3. add $ANT_HOME/bin to your path (plus $JAVA_HOME/bin)

To download the code, you'll need CVS, which is generally installed on
unix systems.  For windows I recommend using the cygwin package,
easily installed from http://cygwin.com, which provides most of the
basic unix functionality.  http://www.cvshome.org has all the
documentation you'll ever want on CVS, and then some.

For a Windows explorer integrated CVS client, TortoiseCVS is
recommended, from http://www.tortoisecvs.org

==============================================================================
OBTAINING THE CODE
==============================================================================

If you only need read access to the source (you are working on an
application which uses minorthird but don't need to personally change
minorthird) you can use anonymous CVS access.

Set these environment variables:

    CVS_RSH=ssh
    cvsroot=:pserver:anonymous@raff.cald.cs.cmu.edu:/usr1/cvsroot

Then use these commands:

     % cvs login
     (anything as a password)
     % cvs checkout ghirl
     % cvs update -dP

The 'update -dP' command is needed to remove deleted-from-cvs files
and directories.

GHIRL also requires Minorthird (http://minorthird.sourceforge.net), at
least as a jar.  As the setup scripts are currently configured,
Minorthird sources are assumed to be installed and compiled; however,
it would also be possible to use Minorthird as a jar.

==============================================================================
COMPILING THE CODE
==============================================================================

You need to set the environment variable "GHIRL" to whereever you placed the
project.  

1. set GHIRL variable
2. cd to GHIRL
3. depending on your os, set your classpath appropriately, eg by using
   % . script/setup.linux
   % . script/setup.cygwin
   % script\setup.bat
4. to build the javadocs (in GHIRL/javadoc) type the command
   % ant javadoc

==============================================================================
USING GHIRL
==============================================================================

1. You need to create a tmp directory for data to be stored - eg
/home/wcohen/ghirlData - and specify it via setting the property
ghirl.dbDir in GHIRL/lib/ghirl.properties.

2. To create a database, use 

   % java ghirl.graph.GraphLoader <dbName> graphSpec.txt

there is a sample graph in GHIRL/sample-graph/graph.txt - to use that,
do 

   % cd $GHIRL/sample-graph
   % java ghirl.graph.GraphLoader sample graph.txt

3. You can query the graph with the main programs in
ghirl.graph.TextUI and/or ghirl.graph.QueryUI.  There are several main
programs in the ghirl.learn package designed for systematic
experimentation: TestGraphSearch, TrainGraphSearch, and
TrainTestGraphSearch.  Use the -help option to find out what options
are available.  An command option named "*Opt" usually indicates a
recursive set of options that can be obtained by typing (for instance)

%  java ghirl.learn.TestGraphSearch -searcherOpt -help
