# Supplementary material for: A graph-search framework for associating gene identifiers with documents
Source: BMC Bioinformatics. 2006 Oct 10;7:440. doi: 10.1186/1471-2105-7-440 (PMC1617121; doi:10.1186/1471-2105-7-440)
Supplement: Additional File 1 — The code used for graph-search and learning-to-rank in this paper has been submitted as an additional file: a gzip-compressed tar file, with all code under an open source license. The code requires installation of Minorthird, another open-source package. The README.txt file in the top-level directory details how to compile and use the code. The code for combining NER and soft matching is implemented a special case of the graph search that uses a restricted set of paths through the graph, realized using the class SoftDictEntitySearcher. Code availability and requirements All code is implemented in Java, and has been verified to run on both Windows XP (with cygwin) and Red Hat Linux environments. The most recent version of the code is available via anonymous CVS from the authors, using the following commands: export CVS_RSH=ssh export cvsroot=:pserver:anonymous@raff.ml.cmu.edu:/usr1/cvsroot % cvs login (anything as a password) % cvs checkout ghirl [file 1471-2105-7-440-S1.gz › ghirl/sample-graph/graph.txt]

###################################################################
# Sample of graph format 
###################################################################

#create ordinary graph nodes named 'william' and 'person'
#and connect them via an edge labeled 'isa'
edge isa william person
#repeat for some more people and relationships
edge isa vitor person
edge isa einat person
edge advises william einat
edge advises william vitor
edge fatherOf william josh
edge fatherOf william charlie
edge wrote einat dateExtractor
edge isa minorthird sw
edge wrote william minorthird
edge wrote william secondstring

#create some 'text' nodes, which contain small strings of text
node TEXT$m3ac modules for inferring names and ontological relationships etc
node TEXT$lswac lego star wars
node TEXT$sent1 my favorite author is Tom Clancy

#create some relationships involving these nodes
edge acronym minorthird TEXT$m3ac 
edge acronym lsw TEXT$lswac
edge wrote charlie TEXT$sent1

#create some FILE nodes. the file names could 
#be paths here.
node FILE$msg1.txt
node FILE$msg2.txt
node FILE$msg3.txt

#create some relationships involving files
edge authored josh FILE$msg1.txt
edge authored charlie FILE$msg2.txt
edge authored william FILE$msg3.txt

#create a minorthird 'labels' node that annotates the single file
#msg2.txt.  This will incidentally create some additional nodes
#associated with the annotations. For implementation reasons: in the
#labels.txt file, the documentId argument is always replaced by the
#string 'somefile' (note that the file annotated is specified below).

node LABELS$labels1.txt FILE$msg2.txt
