# Supplementary material for: A graph-search framework for associating gene identifiers with documents
Source: BMC Bioinformatics. 2006 Oct 10;7:440. doi: 10.1186/1471-2105-7-440 (PMC1617121; doi:10.1186/1471-2105-7-440)
Supplement: Additional File 1 — The code used for graph-search and learning-to-rank in this paper has been submitted as an additional file: a gzip-compressed tar file, with all code under an open source license. The code requires installation of Minorthird, another open-source package. The README.txt file in the top-level directory details how to compile and use the code. The code for combining NER and soft matching is implemented a special case of the graph search that uses a restricted set of paths through the graph, realized using the class SoftDictEntitySearcher. Code availability and requirements All code is implemented in Java, and has been verified to run on both Windows XP (with cygwin) and Red Hat Linux environments. The most recent version of the code is available via anonymous CVS from the authors, using the following commands: export CVS_RSH=ssh export cvsroot=:pserver:anonymous@raff.ml.cmu.edu:/usr1/cvsroot % cvs login (anything as a password) % cvs checkout ghirl [file 1471-2105-7-440-S1.gz › ghirl/src/ghirl/graph/AbstractGraphSearcher.java]

package ghirl.graph;

import java.util.*;
import ghirl.util.*;

/** Provides default implementations of all the search variants in
 * terms of the abstract method search(Distribution queryDistribution).
 * Also provides capability for caching graphs.
 */

abstract public class AbstractGraphSearcher implements GraphSearcher
{
	protected Graph graph;
	protected CachingGraph cachingVersionOfGraph;
	public void setGraph(Graph graph) 
	{ 
		cachingVersionOfGraph = new CachingGraph(graph); 
		this.graph = cachingVersionOfGraph;
	}
	public Graph getGraph() 
	{ 
		return graph; 
	}
	public void clearCache() 
	{ 
		System.out.println("clearing cache");
		cachingVersionOfGraph.clearCache();
	}

	public Distribution search(GraphId id)
	{
		TreeDistribution dist = new TreeDistribution(id);
		return search(dist);
	}
	public Distribution search(GraphId id, NodeFilter nodeFilter)
	{
		Distribution ranking = search(id);
		if (nodeFilter==null || ranking==null) return ranking;
		else return nodeFilter.filter(graph,ranking);
	}
	public Distribution search(Distribution queryDistribution,NodeFilter nodeFilter)
	{
		Distribution ranking = search(queryDistribution);
		if (nodeFilter==null || ranking==null) return ranking;
		else return nodeFilter.filter(graph,ranking);
	}
	abstract public Distribution search(Distribution queryDistribution);
}
