# Supplementary material for: A graph-search framework for associating gene identifiers with documents
Source: BMC Bioinformatics. 2006 Oct 10;7:440. doi: 10.1186/1471-2105-7-440 (PMC1617121; doi:10.1186/1471-2105-7-440)
Supplement: Additional File 1 — The code used for graph-search and learning-to-rank in this paper has been submitted as an additional file: a gzip-compressed tar file, with all code under an open source license. The code requires installation of Minorthird, another open-source package. The README.txt file in the top-level directory details how to compile and use the code. The code for combining NER and soft matching is implemented a special case of the graph search that uses a restricted set of paths through the graph, realized using the class SoftDictEntitySearcher. Code availability and requirements All code is implemented in Java, and has been verified to run on both Windows XP (with cygwin) and Red Hat Linux environments. The most recent version of the code is available via anonymous CVS from the authors, using the following commands: export CVS_RSH=ssh export cvsroot=:pserver:anonymous@raff.ml.cmu.edu:/usr1/cvsroot % cvs login (anything as a password) % cvs checkout ghirl [file 1471-2105-7-440-S1.gz › ghirl/src/ghirl/graph/AnnotatableGraph.java]

package ghirl.graph;

import java.util.*;
import ghirl.util.*;

/** A graph structure that can be 'annotated' by adding new edge types
 * defined by GraphSearchers.
 */

public class AnnotatableGraph implements Graph
{
    private Graph innerGraph;
    private Map annotatorMap = new HashMap();

    public AnnotatableGraph(Graph innerGraph) { this.innerGraph=innerGraph; }

    public boolean contains(GraphId id) { return innerGraph.contains(id); }

    public GraphId getNodeId(String flavor,String shortNodeName) { return innerGraph.getNodeId(flavor,shortNodeName); }

    public Iterator getNodeIterator() { return innerGraph.getNodeIterator(); }

    /** Insert a new annotator */
    public void addAnnotator(GraphAnnotator annotator)
    {
	annotatorMap.put(annotator.getLinkLabel(),annotator);
    }

    public Set followLink(GraphId from,String linkLabel)
    {
	GraphAnnotator annotator = (GraphAnnotator)annotatorMap.get(linkLabel);
	if (annotator==null) return innerGraph.followLink(from,linkLabel);
	else {
	    Distribution dist = annotator.walk1(innerGraph,from);
	    Set result = new HashSet();
	    for (Iterator i=dist.iterator(); i.hasNext(); ) {
		result.add( i.next() );
	    }
	    return result;
	}
    }

    public Set getEdgeLabels(GraphId from)
    {
	Set result = new HashSet();
	result.addAll( innerGraph.getEdgeLabels(from) );
	for (Iterator i=annotatorMap.keySet().iterator(); i.hasNext(); ) {
	    String linkLabel = (String)i.next();
	    GraphAnnotator annotator = (GraphAnnotator) annotatorMap.get(linkLabel);
	    if (annotator.getPrecondition().accept(innerGraph,from)) result.add(linkLabel);
	}
	return result;
    }

    public Distribution walk1(GraphId from)
    {
	Distribution dist = new TreeDistribution();
	for (Iterator i=getEdgeLabels(from).iterator(); i.hasNext(); ) {
	    String linkLabel = (String)i.next();
	    for (Iterator j=followLink(from,linkLabel).iterator(); j.hasNext(); ) {
		GraphId id = (GraphId)j.next();
		dist.add( 1.0, id );
	    }
	}
	return dist;
    }

    public Distribution walk1(GraphId from,String linkLabel)
    {
	GraphAnnotator annotator = (GraphAnnotator)annotatorMap.get(linkLabel);
	if (annotator==null) return innerGraph.walk1(from,linkLabel);
	else return annotator.walk1(innerGraph,from);
    }

    public String getProperty(GraphId from,String prop)
    {
	return innerGraph.getProperty(from,prop);
    }

    public String getTextContent(GraphId id)
    {
	return innerGraph.getTextContent(id);
    }

    public Distribution asQueryDistribution(String queryString)
    {
	return innerGraph.asQueryDistribution(queryString);
    }

    /**
     * Return a version of the graph that includes the annotator.  If
     * necessary, this will create a new AnnotatableGraph enclosing
     * the graph that was passed in.
     */
    public static Graph addAnnotator(Graph graph,GraphAnnotator annotator)
    {
	if (graph instanceof AnnotatableGraph) {
	    ((AnnotatableGraph) graph).addAnnotator(annotator);
	    return graph;
	} else {
	    AnnotatableGraph result = new AnnotatableGraph(graph);
	    result.addAnnotator(annotator);
	    return result;
	}
    }
}
