# Supplementary material for: A graph-search framework for associating gene identifiers with documents
Source: BMC Bioinformatics. 2006 Oct 10;7:440. doi: 10.1186/1471-2105-7-440 (PMC1617121; doi:10.1186/1471-2105-7-440)
Supplement: Additional File 1 — The code used for graph-search and learning-to-rank in this paper has been submitted as an additional file: a gzip-compressed tar file, with all code under an open source license. The code requires installation of Minorthird, another open-source package. The README.txt file in the top-level directory details how to compile and use the code. The code for combining NER and soft matching is implemented a special case of the graph search that uses a restricted set of paths through the graph, realized using the class SoftDictEntitySearcher. Code availability and requirements All code is implemented in Java, and has been verified to run on both Windows XP (with cygwin) and Red Hat Linux environments. The most recent version of the code is available via anonymous CVS from the authors, using the following commands: export CVS_RSH=ssh export cvsroot=:pserver:anonymous@raff.ml.cmu.edu:/usr1/cvsroot % cvs login (anything as a password) % cvs checkout ghirl [file 1471-2105-7-440-S1.gz › ghirl/src/ghirl/graph/BasicGraph.java]

package ghirl.graph;

import java.io.*;
import java.util.*;

import ghirl.util.*;

public class BasicGraph implements MutableGraph
{
    private Set nodeSet = new HashSet();  // set of nodes
    private Map labelMap = new HashMap(); // maps id => edge labels
    private Map edgeMap = new HashMap();  // maps edgeKey(id,label)=>destinations 
    private Map nodeProps = new HashMap(); // maps edgeKey(node,prop)=>properties
    private boolean isFrozen = false;

    public void freeze() 
    { 
	isFrozen=true; 
    }

    private void checkMelted()
    {
	if (isFrozen) throw new IllegalStateException("graph is frozen!");
    }

    public GraphId createNode(String flavor,String shortName,Object obj)
    {
	checkMelted();
	return createNode(flavor,shortName);
    }

    public GraphId createNode(String flavor,String shortName)
    {
	checkMelted();
	GraphId id = new GraphId(flavor,shortName);
	nodeSet.add(id);
	return id;
    }

    public boolean contains(GraphId id) { return nodeSet.contains(id); }

    public GraphId getNodeId(String flavor,String shortName)
    {
	GraphId id = new GraphId(flavor,shortName);
	if (contains(id)) return id;
	else return null;
    } 

    public Iterator getNodeIterator() { return nodeSet.iterator(); }

    public String getProperty(GraphId id,String prop)
    {
	Properties props = (Properties)nodeProps.get(id);
	if (props==null) return null;
	else return props.getProperty(prop);
    }

    public void setProperty(GraphId id,String prop,String val)
    {
	checkMelted();
	Properties props = (Properties)nodeProps.get(id);
	if (props==null) nodeProps.put(id,(props=new Properties()));
	props.setProperty(prop,val);
    }

    public String getTextContent(GraphId id) 
    {
	return id.getShortName();
    }

    public void addEdge(String linkLabel,GraphId from,GraphId to)
    {
	checkMelted();
	String key = edgeKey(from,linkLabel);
	Set oldSet = (Set)edgeMap.get(key);
	if (oldSet==null) edgeMap.put(key,(oldSet = new HashSet()));
	oldSet.add(to);
	Set oldLabs = (Set)labelMap.get(from);
	if (oldLabs==null) labelMap.put(from,(oldLabs = new HashSet()));
	oldLabs.add( linkLabel );
    }

    public Set followLink(GraphId from,String linkLabel) 
    {
	return safeSet((Set)edgeMap.get(edgeKey(from,linkLabel)));
    }

    public Set getEdgeLabels(GraphId from)
    {
	return safeSet((Set)labelMap.get(from));
    }

    public Distribution walk1(GraphId from, String linkLabel)
    {
	Distribution d = new TreeDistribution();
	for (Iterator i=followLink(from,linkLabel).iterator(); i.hasNext(); ) {
	    GraphId id = (GraphId)i.next();
	    d.add( 1.0, id );
	}
	return d;
    }

    public Distribution walk1(GraphId from)
    {
	Distribution dist = new TreeDistribution();
	for (Iterator i=getEdgeLabels(from).iterator(); i.hasNext(); ) {
	    String linkLabel = (String)i.next();
	    for (Iterator j=followLink(from,linkLabel).iterator(); j.hasNext(); ) {
		GraphId id = (GraphId)j.next();
		dist.add( 1.0, id );
	    }
	}
	return dist;
    }

    public Distribution asQueryDistribution(String queryString)
    {
	GraphId id = GraphId.fromString(queryString);
	if (contains(id)) return new TreeDistribution(id);

	id = new GraphId(GraphId.DEFAULT_FLAVOR,queryString);
	if (contains(id)) return new TreeDistribution(id);	

	return null;
    }

    //
    // for handling edges
    //

    private String edgeKey(GraphId from,String linkLabel) 
    { 
	return from.getFlavor()+":"+from.getShortName()+"#"+linkLabel; 
    }

    private Set safeSet(Set set) { return set==null ? Collections.EMPTY_SET : set; }

}
