# Supplementary material for: A graph-search framework for associating gene identifiers with documents
Source: BMC Bioinformatics. 2006 Oct 10;7:440. doi: 10.1186/1471-2105-7-440 (PMC1617121; doi:10.1186/1471-2105-7-440)
Supplement: Additional File 1 — The code used for graph-search and learning-to-rank in this paper has been submitted as an additional file: a gzip-compressed tar file, with all code under an open source license. The code requires installation of Minorthird, another open-source package. The README.txt file in the top-level directory details how to compile and use the code. The code for combining NER and soft matching is implemented a special case of the graph search that uses a restricted set of paths through the graph, realized using the class SoftDictEntitySearcher. Code availability and requirements All code is implemented in Java, and has been verified to run on both Windows XP (with cygwin) and Red Hat Linux environments. The most recent version of the code is available via anonymous CVS from the authors, using the following commands: export CVS_RSH=ssh export cvsroot=:pserver:anonymous@raff.ml.cmu.edu:/usr1/cvsroot % cvs login (anything as a password) % cvs checkout ghirl [file 1471-2105-7-440-S1.gz › ghirl/src/ghirl/graph/BasicGUIWalker.java]

package ghirl.graph;

import java.util.*;
import java.io.*;

import edu.cmu.minorthird.util.*;
import ghirl.util.*;

import org.apache.log4j.*;

/** 
 * A Walker that supports GUI's. 
 **/
public class BasicGUIWalker extends Walker implements CommandLineProcessor.Configurable,GUISupportingWalker
{
	private static Logger log = Logger.getLogger( BasicGUIWalker.class );

	private Distribution startDist;
	private double probRemainAtNode = 0.5;
	private Set stopList = new HashSet();
	private Set edgeStopList = new HashSet();
	private int numLevels = 10;
	private int steps = 1000;

	private Distribution nodeSample,edgeSample;
	private Map parentMap;
	private Map minLevelMap;
	private Random rand;

	public BasicGUIWalker() { edgeStopList.add("isa"); edgeStopList.add("isaInverse"); }

	final public void setInitialDistribution(Distribution dist)
	{
		this.startDist = dist;
		if (startDist.getTotalWeight()==0) {
	    throw new IllegalArgumentException("start distribution can't be empty!");
		}
		reset();
	}
	final public Distribution getInitialDistribution() { return startDist; }
	final public void setNumLevels(int n) { this.numLevels = n; }
	final public int getNumLevels() { return numLevels; }
	final public void setProbRemainAtNode(double p) { probRemainAtNode=p; }
	final public double getProbRemainAtNode() { return probRemainAtNode; }
	final public void addToStopList(GraphId id) { stopList.add(id); }
	final public int getNumSteps() { return steps; }
	final public void setNumSteps(int n) { steps=n; }

	public String toString() 
	{ 
		return 
	    "[BasicGUIWalker: numLevels="+numLevels+" probRemain="+probRemainAtNode+" numSteps="+steps+"]";
	}

	// allow command-line configuration
	public class MyCLP extends BasicCommandLineProcessor 
	{
		public void steps(String s) { setNumSteps(StringUtil.atoi(s)); }
		public void levels(String s) { setNumLevels(StringUtil.atoi(s)); }
		public void probRemain(String s) { setProbRemainAtNode(StringUtil.atof(s)); }
		public void stopList(String s) {
	    String[] ids = s.split("\\s*,\\s*");
	    for (int i=0; i<ids.length; i++) addToStopList( GraphId.fromString(ids[i]) );
		}
	}
	public CommandLineProcessor getCLP() { return new MyCLP(); }

	public void reset()
	{
		nodeSample = new TreeDistribution();
		edgeSample = new TreeDistribution();
		parentMap = new HashMap();
		minLevelMap = new HashMap();
		rand = new Random(0);
	}

	final public void walk()
	{
		nodeSample = new TreeDistribution();

		double probReachLevelT = 1.0;
		Distribution currentDist = new TreeDistribution();
		currentDist.addAll(1.0, startDist);
		pruneStopList(currentDist);

		ProgressCounter pc = new ProgressCounter("lazyRandomWalk","step",steps);
		for (int t=0; t<=numLevels && currentDist.size()>0; t++) {

	    if (log.isInfoEnabled()) log.info("level "+t+" of "+numLevels);

	    // update nodeSample for cases where we stop here
	    nodeSample.addAll( probReachLevelT*probRemainAtNode, currentDist );

	    if (t<numLevels) { 
				// there will be transitions from this level to the next
				Distribution nextDist = new TreeDistribution();
				Integer tInteger = new Integer(t);

				// sample m nodes from the current distribution
				int m = (int)Math.round(steps/numLevels + 0.5);
				Distribution subsample = new TreeDistribution();
				for (int i=0; i<m; i++) {
					Object rId = currentDist.sample(rand);
					if (log.isInfoEnabled()) log.info(" sample "+(i+1)+"/"+m+" is "+rId);
					subsample.add( currentDist.getWeight(rId), rId );
					// mark rId as being on level t, if it doesn't already
					// have a lower level
					if (minLevelMap.get(rId)==null) minLevelMap.put(rId,tInteger);
				}

				// randomly walk away from the subsample
				for (Iterator i=subsample.iterator(); i.hasNext(); ) {
					GraphId id = (GraphId)i.next();
					if (log.isInfoEnabled()) log.info("  walking from "+id);
					double idWeight = currentDist.getProbability(id);
					Set linkLabelSet = graph.getEdgeLabels(id); 
					pruneStopList( linkLabelSet );
					double probFollowSomeEdge = idWeight*probReachLevelT*(1-probRemainAtNode);
					for (Iterator j=linkLabelSet.iterator(); j.hasNext(); ) {
						String linkLabel = (String)j.next();
						double linkLabelWeight = doComputeWeight(graph,id,linkLabel,linkLabelSet);
						Distribution walk = doWalk1(graph,id,linkLabel,idWeight*probFollowSomeEdge,linkLabelWeight);
						pruneStopList(walk);
						nextDist.addAll( idWeight*linkLabelWeight, walk );
						for (Iterator k=walk.iterator(); k.hasNext(); ) {
							GraphId id2 = (GraphId)k.next();
							Edge edge = new Edge(id,id2,linkLabel);
							double edgeWeight = walk.getLastProbability();
							edgeSample.add( probFollowSomeEdge*idWeight*linkLabelWeight*edgeWeight, edge );
							Set parents = (Set)parentMap.get(id2);
							if (parents==null) parentMap.put(id2, (parents = new HashSet()));
							parents.add( id );
						}
					}
					pc.progress();
				}

				// update probability of reaching next level
				probReachLevelT *= (1-probRemainAtNode);

				// update current distribution
				currentDist = nextDist;

	    } // if there will be a next level
		}
		pc.finished();
	}

	private void pruneStopList(Set edges)
	{
		for (Iterator i=edges.iterator(); i.hasNext(); ) {
			String linkLabel = (String)i.next();
			if (edgeStopList.contains(linkLabel)) {
		    i.remove();
			}
		}
	}

	private void pruneStopList(Distribution d) 
	{
		for (Iterator i=stopList.iterator(); i.hasNext(); ) {
	    Object obj = i.next();
	    d.remove(obj);
	    log.debug("removed "+obj);
		}
	}

	final public Distribution getNodeSample()
	{
		return nodeSample;
	} 

	final public Distribution getEdgeSample()
	{
		return edgeSample;
	} 

	final public Set getParents(GraphId id)
	{
		return (Set)parentMap.get(id);
	}

	final public int getDistanceToInitialDistribution(GraphId id)
	{
		Integer dist = (Integer)minLevelMap.get(id);
		if (dist==null) return numLevels+1;
		else return dist.intValue();
	}

	/** Find all nodes that are connected to id via a link with the given label.
	 *
	 * @param idWeight is the probability of following some edge away from this id.
	 * @param linkLabelWeight is the probability of following an edge labeled linkLabel,
	 * given that you're following an edge away from id.
	 */
	public Distribution doWalk1(Graph graph,GraphId id,String linkLabel,double idWeight,double linkLabelWeight)
	{
		return graph.walk1(id,linkLabel);
	}
    
	/** Return the probability of traversing a link with the give label from the
	 * node 'id'. Implementations may want to change this default implementation,
	 * which assigns equal probability to all labels.
	 */
	public double doComputeWeight(Graph graph,GraphId id,String linkLabel,Set linkLabelSet) 
	{
		return 1.0/linkLabelSet.size();
	}

	/** Print an explanation of why this id was reached in the walk. */
	public String explain(GraphId id)
	{
		List bestPath = new ArrayList();
		findBestPath(0,id,bestPath);
		StringBuffer buf = new StringBuffer("");
		int k=1;
		for (Iterator i=bestPath.iterator(); i.hasNext(); ) {
	    buf.append("\t");
	    for (int j=0; j<k; j++) buf.append("|  ");
	    buf.append(i.next().toString());
	    buf.append("\n");
	    k++;
		}
		return buf.toString();
	}
	private void findBestPath(int depth,GraphId id,List bestPath)
	{
		if (depth>20) {
	    System.out.println("depth>20, exiting!");
	    return;
		}
		if (id==null) {
	    bestPath.add("?no parent node?");
	    return;
		}
		double initProb = getInitialDistribution().getProbability(id);	
		if (initProb>0) {
	    //System.err.println("ending path: "+id);
	    bestPath.add( id+" [init="+initProb+"]" );
		} else {
	    int myDist = getDistanceToInitialDistribution(id);
	    double maxParentProb = -1;
	    GraphId bestParent = null;
	    Set parents = getParents(id);
	    //System.err.println("finding best parent of "+id+" in "+parents);
	    if (parents!=null) {
				for (Iterator i=parents.iterator(); i.hasNext(); ) {
					GraphId dad = (GraphId)i.next();
					double dadProb = getNodeSample().getProbability(dad);
					int dadDist = getDistanceToInitialDistribution(dad);
					if (dadDist<myDist && dadProb>maxParentProb) {
						maxParentProb = dadProb;
						bestParent = dad;
					}
				}
	    }
	    //System.err.println("bestParent is "+bestParent+" prob="+maxParentProb);
	    findBestPath(depth+1,bestParent,bestPath);
	    bestPath.add( id+" [walk="+getNodeSample().getProbability(id)+"]");
		}
	}

}
