# Supplementary material for: A graph-search framework for associating gene identifiers with documents
Source: BMC Bioinformatics. 2006 Oct 10;7:440. doi: 10.1186/1471-2105-7-440 (PMC1617121; doi:10.1186/1471-2105-7-440)
Supplement: Additional File 1 — The code used for graph-search and learning-to-rank in this paper has been submitted as an additional file: a gzip-compressed tar file, with all code under an open source license. The code requires installation of Minorthird, another open-source package. The README.txt file in the top-level directory details how to compile and use the code. The code for combining NER and soft matching is implemented a special case of the graph search that uses a restricted set of paths through the graph, realized using the class SoftDictEntitySearcher. Code availability and requirements All code is implemented in Java, and has been verified to run on both Windows XP (with cygwin) and Red Hat Linux environments. The most recent version of the code is available via anonymous CVS from the authors, using the following commands: export CVS_RSH=ssh export cvsroot=:pserver:anonymous@raff.ml.cmu.edu:/usr1/cvsroot % cvs login (anything as a password) % cvs checkout ghirl [file 1471-2105-7-440-S1.gz › ghirl/src/ghirl/graph/BasicWalker.java]

package ghirl.graph;

import java.util.*;
import java.io.*;

import edu.cmu.minorthird.util.*;
import ghirl.util.*;

import org.apache.log4j.*;

/** 
 * Emulates a lazy random walk - like pagerank, but with fixed probability of
 * stopping at any point.  
 **/

public class BasicWalker extends Walker implements CommandLineProcessor.Configurable
{
	protected static Logger log = Logger.getLogger( BasicWalker.class );

	protected Distribution startDist;
	protected double probRemainAtNode = 0.5;
	protected Set nodeStopList = new HashSet();
	protected Set edgeStopList = new HashSet();
	protected int numLevels = 10;
	protected int steps = 5000;

	private Distribution nodeSample;
	private Random rand;

	public BasicWalker() { edgeStopList.add("isa"); edgeStopList.add("isaInverse"); }

	final public void setInitialDistribution(Distribution dist)
	{
		this.startDist = dist;
		if (startDist.getTotalWeight()==0) {
	    throw new IllegalArgumentException("start distribution can't be empty!");
		}
		reset();
	}
	final public Distribution getInitialDistribution() { return startDist; }
	final public void setNumLevels(int n) { this.numLevels = n; }
	final public int getNumLevels() { return numLevels; }
	final public void setProbRemainAtNode(double p) { probRemainAtNode=p; }
	final public double getProbRemainAtNode() { return probRemainAtNode; }
	final public void addToStopList(GraphId id) { nodeStopList.add(id); }
	final public int getNumSteps() { return steps; }
	final public void setNumSteps(int n) { steps=n; }

	public String toString() 
	{ 
		return 
	    "[BasicWalker: numLevels="+numLevels+" probRemain="+probRemainAtNode+" numSteps="+steps+"]";
	}

	// allow command-line configuration
	public class MyCLP extends BasicCommandLineProcessor 
	{
		public void steps(String s) { setNumSteps(StringUtil.atoi(s)); }
		public void levels(String s) { setNumLevels(StringUtil.atoi(s)); }
		public void probRemain(String s) { setProbRemainAtNode(StringUtil.atof(s)); }
		public void nodeStopList(String s) {
	    String[] ids = s.split("\\s*,\\s*");
	    for (int i=0; i<ids.length; i++) addToStopList( GraphId.fromString(ids[i]) );
		}
	}
	public CommandLineProcessor getCLP() { return new MyCLP(); }

	public void reset()
	{
		nodeSample = new TreeDistribution();
		rand = new Random(0);
	}

	final public Distribution getNodeSample()
	{
		return nodeSample;
	} 

	public void walk()
	{
		new MyBasicWalker().walk();
	}

	/** An innerclass that does the actual lazy walk.  All local state for this
	 * class is in protected variables to make it easy to subclass and modify.
	 */
	protected class MyBasicWalker
	{
		// Level (ie distance from starting distribution) currently being
		// walked away from.
		protected int currentLevel;
		// Probability of reaching the current level from the starting
		// distribution.
		protected double probReachCurrentLevel;
		// Probability distribution over nodes in the current level
		// (ie the level being walked from)
		protected Distribution currentDist;
		// Probability distribution over nodes in the level being constructed,
		// (ie the level being walked to)
		protected Distribution nextDist;
		// Node being walked from
		protected GraphId fromId;
		// Set of possible links available from fromId
		protected Set linkLabelSet;
		// Edge label for the edge being followed from fromId
		protected String linkLabel;
		// Probability of fromId in the currentDist
		protected double fromIdWeight; 
		// Probability of linkLabel given fromId
		protected double linkLabelWeight;
		// Nodes reachable from fromId using linkLabel, weighting
		// by Prob(id|fromId,linkLabel)
		protected Distribution walk;

		/** Walk, level-by-level, to a maximal distance of numLevels from the initDist,
		 * weighting the nodes found at each level appropriately, according to the
		 * lazy-walk stopping parameter of probRemain.
		 */

		final public void walk()
		{
	    nodeSample = new TreeDistribution();
	    probReachCurrentLevel = 1.0;
	    currentDist = new TreeDistribution();
	    currentDist.addAll(1.0, startDist);
	    pruneStopList(currentDist);
	    doStartWalkHook();

	    ProgressCounter pc = new ProgressCounter("lazyRandomWalk","step",steps);
	    for (currentLevel=0; currentLevel<=numLevels && currentDist.size()>0; currentLevel++) {

				if (log.isInfoEnabled()) log.info("level "+currentLevel+" of "+numLevels);
				doStartLevelHook();

				// update nodeSample for cases where we stop here
				nodeSample.addAll( probReachCurrentLevel*probRemainAtNode, currentDist );

				if (currentLevel<numLevels) { 
					// there will be transitions from this level to the next
					nextDist = new TreeDistribution();

					// sample m nodes from the current distribution
					int m = (int)Math.round(steps/numLevels + 0.5);
					Distribution subsample = new TreeDistribution();
					for (int i=0; i<m; i++) {
						Object rId = currentDist.sample(rand);
						if (log.isInfoEnabled()) log.info(" sample "+(i+1)+"/"+m+" is "+rId);
						subsample.add( currentDist.getWeight(rId), rId );
					}

					// randomly walk away from the subsample
					for (Iterator i=subsample.iterator(); i.hasNext(); ) {
						fromId = (GraphId)i.next();
						if (fromId==null) {
							System.err.println("warning - null fromId??");
							continue;
						}
						fromIdWeight = currentDist.getProbability(fromId);
						linkLabelSet = graph.getEdgeLabels(fromId); 
						pruneStopList( linkLabelSet );
						for (Iterator j=linkLabelSet.iterator(); j.hasNext(); ) {
							linkLabel = (String)j.next();
							linkLabelWeight = doComputeWeight();
							walk = graph.walk1(fromId,linkLabel);
							pruneStopList(walk);
							doWalkHook();
							nextDist.addAll( fromIdWeight*linkLabelWeight, walk );
						}
						pc.progress();
					}

					doEndLevelHook();

					currentDist = nextDist;
					probReachCurrentLevel *= (1-probRemainAtNode);

				} // if there will be a next level
	    }
	    doEndWalkHook();
	    pc.finished();
		}

		private void pruneStopList(Set edges)
		{
	    for (Iterator i=edges.iterator(); i.hasNext(); ) {
				String linkLabel = (String)i.next();
				if (edgeStopList.contains(linkLabel)) {
					i.remove();
				}
	    }
		}

		private void pruneStopList(Distribution d) 
		{
	    for (Iterator i=nodeStopList.iterator(); i.hasNext(); ) {
				Object obj = i.next();
				d.remove(obj);
				if (log.isDebugEnabled()) log.debug("removed "+obj);
	    }
		}
	

		/** Called when starting a walk.
		 */
		/** Called when starting a walk */
		public void doStartWalkHook() 
		{
	    ; // do nothing - just a hook for subclasses to use
		}

		/** Called when finishing a walk */
		public void doEndWalkHook() 
		{
	    ; // do nothing - just a hook for subclasses to use
		}


		/** Called after starting a new level. */
		public void doStartLevelHook() 
		{
	    ; // do nothing - just a hook for subclasses to use
		}

		/** Called after completing a level */
		public void doEndLevelHook() 
		{
	    ; // do nothing - just a hook for subclasses to use
		}

		/** Called after walking in graph from id along a link labeled linkLabel,
		 * resulting in the distribibution 'walk'.
		 */
		public void doWalkHook() 
		{
	    ; // do nothing - just a hook for subclasses to use
		}
    
		/** Return the probability of traversing a link with the given
		 * label from the node 'id'. This default implementation assigns
		 * equal probability to all labels.
		 */
		public double doComputeWeight()
		{
	    return 1.0/linkLabelSet.size();
		}
	} // class MyWalker
}
