# Supplementary material for: A graph-search framework for associating gene identifiers with documents
Source: BMC Bioinformatics. 2006 Oct 10;7:440. doi: 10.1186/1471-2105-7-440 (PMC1617121; doi:10.1186/1471-2105-7-440)
Supplement: Additional File 1 — The code used for graph-search and learning-to-rank in this paper has been submitted as an additional file: a gzip-compressed tar file, with all code under an open source license. The code requires installation of Minorthird, another open-source package. The README.txt file in the top-level directory details how to compile and use the code. The code for combining NER and soft matching is implemented a special case of the graph search that uses a restricted set of paths through the graph, realized using the class SoftDictEntitySearcher. Code availability and requirements All code is implemented in Java, and has been verified to run on both Windows XP (with cygwin) and Red Hat Linux environments. The most recent version of the code is available via anonymous CVS from the authors, using the following commands: export CVS_RSH=ssh export cvsroot=:pserver:anonymous@raff.ml.cmu.edu:/usr1/cvsroot % cvs login (anything as a password) % cvs checkout ghirl [file 1471-2105-7-440-S1.gz › ghirl/src/ghirl/graph/BestPathFinder.java]

package ghirl.graph;

import ghirl.util.*;

import edu.cmu.minorthird.util.gui.*;
import edu.cmu.minorthird.util.*;
import java.util.*;

/**
 * Finds best path in a graph from a start node to a set of end points.
 */

public class BestPathFinder 
{
    private final AStarState NULL_STATE = new AStarState(null,null,0);

    private WeakHashMap cache = new WeakHashMap();
    private int maxNodesExplored = 100;
    private Graph graph;
    private Distribution targetNodes;

    public BestPathFinder(Graph graph, Distribution targetNodes)
    {
	this(graph,targetNodes,100);
    }

    public BestPathFinder(Graph graph, Distribution targetNodes, int maxNodesExplored)
    { 
	this.graph=graph; this.targetNodes=targetNodes;
	this.maxNodesExplored=maxNodesExplored; 
    }

    public GraphId[] bestPath(GraphId start)
    {
	return bestPathState(start).path;
    }
    
    public String[] bestEdgeLabelPath(GraphId start)
    {
	return bestPathState(start).edgeLabelsForPath;
    }

    public AStarState bestPathState(GraphId start)
    {
	AStarState best = (AStarState)cache.get(start);
	if (best==null) cache.put(start, (best=computeBestPathState(start)));
	return best;
    }

    public AStarState computeBestPathState(GraphId start)
    {
	SortedSet heap = new TreeSet();
	heap.add( new AStarState(new GraphId[]{start}, new String[]{"_start_"}, 0) );
	ProgressCounter pc = new ProgressCounter("finding connecting path","step",maxNodesExplored);
	int n=0;
	//System.out.println("searching from "+start+" to "+targetNodes);
	while (heap.size()>0) {
	    AStarState best = (AStarState)heap.first();
	    heap.remove( best );
	    //System.out.println("best ="+ best);
	    if (best.isGoalState()) return best;
	    else if (n++ > maxNodesExplored) return NULL_STATE;
	    else {
		heap.addAll(best.expand());
	    }
	    pc.progress();
	}
	pc.finished();
	return null;
    }

    private class AStarState implements Comparable 
    {  
	double cost; 
	GraphId[] path; 
	String[] edgeLabelsForPath; 
	boolean isGoal;
	GraphId endPoint;

	public AStarState(GraphId[] p,String[] edgeLabelsForPath,double c) {
	    this.cost=c; this.path=p; this.edgeLabelsForPath=edgeLabelsForPath;
	    if (p==null) return;
	    endPoint = p[p.length-1];
	    this.isGoal = false;
	    double w = targetNodes.getProbability(endPoint);
	    if (w>0) {
		cost -= Math.log(w);
		isGoal = true;
	    }
	}
	public boolean isGoalState() { 
	    return isGoal; 
	}
	public int compareTo(Object o) {
	    AStarState b = (AStarState)o;
	    double d = cost - b.cost;
	    if (d!=0) return d>0 ? +1 : -1;
	    else return path.length - b.path.length;
	}
	public String toString() { 
	    return "state("+cost+","+StringUtil.toString(path)+(isGoal?"*":"");
	}
	public Set expand() 
	{
	    //System.out.println("expanding "+this);
	    Set accum = new TreeSet();
	    for (Iterator i=graph.getEdgeLabels(endPoint).iterator(); i.hasNext(); ) {
		String linkLabel = (String)i.next();
		Distribution dist = graph.walk1(endPoint,linkLabel);
		for (Iterator j=dist.iterator(); j.hasNext(); ) {
		    GraphId newEndpoint = (GraphId)j.next();
		    double newEdgeCost = dist.getLastProbability();
		    GraphId[] newPath = append1(path,newEndpoint);
		    String[] newEdgeLabelsForPath = append1(edgeLabelsForPath,linkLabel);
		    AStarState child = new AStarState(newPath,newEdgeLabelsForPath,cost-Math.log(newEdgeCost));
		    //System.out.println(" edge cost "+newEdgeCost+", expanding to "+child);
		    accum.add( child );
		}
	    }
	    return accum;
	}
	public GraphId[] append1(GraphId[] path,GraphId id) {
	    GraphId[] newPath = new GraphId[path.length+1];
	    for (int j=0; j<path.length; j++) newPath[j]=path[j];
	    newPath[path.length] = id;
	    return newPath;
	}
	public String[] append1(String[] labels,String lab) {
	    String[] newLabels = new String[labels.length+1];
	    for (int j=0; j<labels.length; j++) newLabels[j]=labels[j];
	    newLabels[labels.length] = lab;
	    return newLabels;
	}
    }

}
