# Supplementary material for: A graph-search framework for associating gene identifiers with documents
Source: BMC Bioinformatics. 2006 Oct 10;7:440. doi: 10.1186/1471-2105-7-440 (PMC1617121; doi:10.1186/1471-2105-7-440)
Supplement: Additional File 1 — The code used for graph-search and learning-to-rank in this paper has been submitted as an additional file: a gzip-compressed tar file, with all code under an open source license. The code requires installation of Minorthird, another open-source package. The README.txt file in the top-level directory details how to compile and use the code. The code for combining NER and soft matching is implemented a special case of the graph search that uses a restricted set of paths through the graph, realized using the class SoftDictEntitySearcher. Code availability and requirements All code is implemented in Java, and has been verified to run on both Windows XP (with cygwin) and Red Hat Linux environments. The most recent version of the code is available via anonymous CVS from the authors, using the following commands: export CVS_RSH=ssh export cvsroot=:pserver:anonymous@raff.ml.cmu.edu:/usr1/cvsroot % cvs login (anything as a password) % cvs checkout ghirl [file 1471-2105-7-440-S1.gz › ghirl/src/ghirl/graph/CachingGraph.java]

package ghirl.graph;

import java.util.*;
import ghirl.util.Distribution;

/** A graph structure that includes a fixed-size, in-memory cache. 
 */

public class CachingGraph implements Graph
{
    static private int CACHE_MAX_SIZE = 20000;

    private Graph innerGraph;
    private LRUMap containsCache = new LRUMap();
    private LRUMap followCache = new LRUMap();
    private LRUMap followNumCache = new LRUMap();
    private LRUMap edgeLabelCache = new LRUMap();
    private LRUMap walkCache = new LRUMap();
    private LRUMap walkNumCache = new LRUMap();
    private LRUMap walkLinkCache = new LRUMap();
    private LRUMap propCache = new LRUMap();
    private int numMisses,numAccesses;

    public CachingGraph(Graph innerGraph) 
    { 
	this.innerGraph=innerGraph; 
    }

    public Graph getInnerGraph() { return innerGraph; } 

    // report statistics
    public void startCounting() { numAccesses = numMisses = 0; }
    public double hitRate() { return numAccesses==0? 0 : 1.0 - ((double)numMisses)/numAccesses; }
    // clear the cache
    public void clearCache()
    {
	containsCache.clear();
	followCache.clear();
	followNumCache.clear();
	edgeLabelCache.clear();
	walkCache.clear();
	walkNumCache.clear();
	walkLinkCache.clear();
	propCache.clear();
    }

    public boolean contains(GraphId id) 
    {
	numAccesses++;
	Boolean result = (Boolean)containsCache.get(id);
	if (result==null) {
	    numMisses++;
	    result = new Boolean(innerGraph.contains(id));
	    containsCache.put(id,result);
	}
	return result.booleanValue();
    }

    public GraphId getNodeId(String flavor,String shortNodeName) 
    {
	GraphId id = new GraphId(flavor,shortNodeName);
	return contains(id) ? id : null;
    }

    public Iterator getNodeIterator() 
    {
	return innerGraph.getNodeIterator();
    }

    public String getTextContent(GraphId id) 
    {
	return innerGraph.getTextContent(id);
    }

    public Set followLink(GraphId from,String linkLabel)
    {
	String key = edgeKey(from,linkLabel);
	numAccesses++;
	Set result = (Set)followCache.get(key);
	if (result==null) {
	    numMisses++;
	    result = innerGraph.followLink(from,linkLabel);
	    followCache.put(key,result);
	}
	return result;
    }

    public Set getEdgeLabels(GraphId from)
    {
	numAccesses++;
	Set result = (Set)edgeLabelCache.get(from);
	if (result==null) {
	    numMisses++;
	    result = innerGraph.getEdgeLabels(from);
	    edgeLabelCache.put(from,result);
	}
	return result;
    }

    public Distribution walk1(GraphId from,String linkLabel)
    {
	numAccesses++;
	String key = edgeKey(from,linkLabel);
	Distribution result = (Distribution)walkLinkCache.get(key);
	if (result==null) {
	    numMisses++;
	    result = innerGraph.walk1(from,linkLabel);
	    walkLinkCache.put(key,result);
	}
	return result;
    }

    public Distribution walk1(GraphId from)
    {
	numAccesses++;
	Distribution result = (Distribution)walkCache.get(from);
	if (result==null) {
	    numMisses++;
	    result = innerGraph.walk1(from);
	    walkCache.put(from,result);
	}
	return result;
    }

    public String getProperty(GraphId from,String prop)
    {
	numAccesses++;
	String key = edgeKey(from,prop);
	String result = (String)propCache.get(key);
	if (result==null) {
	    numMisses++;
	    result = innerGraph.getProperty(from,prop);
	    propCache.put(key,result);
	}
	return result;
    }

    public Distribution asQueryDistribution(String queryString)
    {
	return innerGraph.asQueryDistribution(queryString);
    }

    private String edgeKey(GraphId from,String linkLabel) 
    { 
	return from.getFlavor()+":"+from.getShortName()+"#"+linkLabel; 
    }


    final private static class LRUMap 
    {
	private HashMap oldMap = new HashMap();
	private HashMap newMap = new HashMap();
	public void clear() 
	{ 
	    newMap.clear(); 
	    oldMap.clear();
	}
	public void put(Object key,Object val)
	{
	    newMap.put(key,val);
	    if (newMap.size()>CACHE_MAX_SIZE/2) {
		System.out.println("reducing cache size from "+(newMap.size()+oldMap.size()));
		oldMap.clear();
		HashMap tmp = oldMap;
		oldMap = newMap;
		newMap = tmp;
		System.out.println("reduced cache size to "+(newMap.size()+oldMap.size()));
	    }
	}
	public Object get(Object key)
	{
	    Object obj = newMap.get(key);
	    if (obj!=null) return obj;
	    else return oldMap.get(key);
	}
    }

}
