# Supplementary material for: A graph-search framework for associating gene identifiers with documents
Source: BMC Bioinformatics. 2006 Oct 10;7:440. doi: 10.1186/1471-2105-7-440 (PMC1617121; doi:10.1186/1471-2105-7-440)
Supplement: Additional File 1 — The code used for graph-search and learning-to-rank in this paper has been submitted as an additional file: a gzip-compressed tar file, with all code under an open source license. The code requires installation of Minorthird, another open-source package. The README.txt file in the top-level directory details how to compile and use the code. The code for combining NER and soft matching is implemented a special case of the graph search that uses a restricted set of paths through the graph, realized using the class SoftDictEntitySearcher. Code availability and requirements All code is implemented in Java, and has been verified to run on both Windows XP (with cygwin) and Red Hat Linux environments. The most recent version of the code is available via anonymous CVS from the authors, using the following commands: export CVS_RSH=ssh export cvsroot=:pserver:anonymous@raff.ml.cmu.edu:/usr1/cvsroot % cvs login (anything as a password) % cvs checkout ghirl [file 1471-2105-7-440-S1.gz › ghirl/src/ghirl/graph/CommandLineUtil.java]

package ghirl.graph;

import edu.cmu.minorthird.util.IOUtil;
import java.io.*;

public class CommandLineUtil
{
	public static Graph makeGraph(String s)
	{
		try {
			return new TextGraph(s,'r');
		} catch (Exception ex) {
			System.out.println("can't find existing graph '"+s+"': will try using bean shell");
			return (Graph)BshUtil.toObject(s,Graph.class);
		}
	}
	public static Graph annotateGraph(Graph graph,String s)
	{
		return AnnotatableGraph.addAnnotator( graph, (GraphAnnotator)BshUtil.toObject(s,GraphAnnotator.class) );
	}
	public static GraphSearcher loadSearcher(String s)
	{
		try {
			return (GraphSearcher)IOUtil.loadSerialized(new File(s)); 
		} catch (Exception ex) {
			throw new IllegalArgumentException("can't load from '"+s+"'");
		}
	}
}
