# Supplementary material for: A graph-search framework for associating gene identifiers with documents
Source: BMC Bioinformatics. 2006 Oct 10;7:440. doi: 10.1186/1471-2105-7-440 (PMC1617121; doi:10.1186/1471-2105-7-440)
Supplement: Additional File 1 — The code used for graph-search and learning-to-rank in this paper has been submitted as an additional file: a gzip-compressed tar file, with all code under an open source license. The code requires installation of Minorthird, another open-source package. The README.txt file in the top-level directory details how to compile and use the code. The code for combining NER and soft matching is implemented a special case of the graph search that uses a restricted set of paths through the graph, realized using the class SoftDictEntitySearcher. Code availability and requirements All code is implemented in Java, and has been verified to run on both Windows XP (with cygwin) and Red Hat Linux environments. The most recent version of the code is available via anonymous CVS from the authors, using the following commands: export CVS_RSH=ssh export cvsroot=:pserver:anonymous@raff.ml.cmu.edu:/usr1/cvsroot % cvs login (anything as a password) % cvs checkout ghirl [file 1471-2105-7-440-S1.gz › ghirl/src/ghirl/graph/CompactGraph.java]

package ghirl.graph;

import java.util.*;
import ghirl.util.Distribution;
import edu.cmu.minorthird.util.*;

/*
	 plan: CompactDistributionInfo is array of [int,totalWeight ... ]
	 walk = array[numLinks] of array of compactDistributionInfo,
	 graph contains linkeLabel -> index and graphId -> index
 */

abstract public class CompactGraph
{
	/** ordered list of all graph ids */
	private GraphId[] graphIds;

	public CompactGraph(Graph graph)
	{
		ProgressCounter pc = new ProgressCounter("building node id list","node");
		List accum = new ArrayList();
		for (Iterator i = graph.getNodeIterator(); i.hasNext(); ) {
			GraphId id = (GraphId)i.next();
			accum.add( id.toString() );
			pc.progress();
		}
		graphIds = (GraphId[])accum.toArray(new GraphId[accum.size()]);
		accum = null;
		Arrays.sort( graphIds );
		pc.finished();
		
		pc = new ProgressCounter("caching walks from every node","node");
		for (Iterator i = graph.getNodeIterator(); i.hasNext(); ) {
			GraphId id = (GraphId)i.next();
			pc.progress();
		}
		
	}

	public boolean contains(GraphId id)
	{
		int k = Arrays.binarySearch( graphIds, id );
		return k>=0;
	}
	
	public GraphId getNodeId(String flavor,String shortNodeName)
	{
		GraphId id = new GraphId(flavor,shortNodeName);
		int k = Arrays.binarySearch( graphIds, id );
		return k>=0 ? graphIds[k] : null;
	}

	public Iterator getNodeIterator()
	{
		return new MyIterator();
	}

	private class MyIterator implements Iterator
	{
		int index = 0;
		public boolean hasNext() { return index < graphIds.length; }
		public Object next() { return graphIds[index++]; }
		public void remove() { throw new UnsupportedOperationException("can't remove"); }
	}

	/*
    public Set followLink(GraphId from,String linkLabel);
    public Set getEdgeLabels(GraphId from);
    public Distribution walk1(GraphId from);
    public Distribution walk1(GraphId from,String linkLabel);
    public String getProperty(GraphId from,String prop);
    public String getTextContent(GraphId id);
    public Distribution asQueryDistribution(String queryString);
	*/
}
