# Supplementary material for: A graph-search framework for associating gene identifiers with documents
Source: BMC Bioinformatics. 2006 Oct 10;7:440. doi: 10.1186/1471-2105-7-440 (PMC1617121; doi:10.1186/1471-2105-7-440)
Supplement: Additional File 1 — The code used for graph-search and learning-to-rank in this paper has been submitted as an additional file: a gzip-compressed tar file, with all code under an open source license. The code requires installation of Minorthird, another open-source package. The README.txt file in the top-level directory details how to compile and use the code. The code for combining NER and soft matching is implemented a special case of the graph search that uses a restricted set of paths through the graph, realized using the class SoftDictEntitySearcher. Code availability and requirements All code is implemented in Java, and has been verified to run on both Windows XP (with cygwin) and Red Hat Linux environments. The most recent version of the code is available via anonymous CVS from the authors, using the following commands: export CVS_RSH=ssh export cvsroot=:pserver:anonymous@raff.ml.cmu.edu:/usr1/cvsroot % cvs login (anything as a password) % cvs checkout ghirl [file 1471-2105-7-440-S1.gz › ghirl/src/ghirl/graph/DotProductSearcher.java]

package ghirl.graph;

import java.util.*;
import java.io.*;

import edu.cmu.minorthird.util.*;
import ghirl.util.*;

import org.apache.log4j.*;

public class DotProductSearcher implements GraphSearcher, CommandLineProcessor.Configurable
{
	private static Logger log = Logger.getLogger( DotProductSearcher.class );
	private WeakHashMap cache = new WeakHashMap();
	protected Graph graph;
	private Graph noncachingVersionOfCurrentGraph = null;

	private GraphSearcher forwardSearcher = new BasicWalker();
	private GraphSearcher backwardSearcher = new BasicWalker();
	private int numCandidatesToRescore = 100;
	private int numBackwardsCandidatesToRetain = 0;

	public DotProductSearcher(int numToRescore)
	{
		this(new BasicWalker(),numToRescore);
	}

	public DotProductSearcher(GraphSearcher searcher)
	{
		this(searcher,100);
	}


	public DotProductSearcher()
	{
		this(new BasicWalker(),100);
	}

	public DotProductSearcher(GraphSearcher searcher,int numToRescore)
	{
		this.forwardSearcher = this.backwardSearcher = searcher;
		this.numCandidatesToRescore = numToRescore;
	}

	//
	//
	//
	public class MyCLP extends BasicCommandLineProcessor
	{
		public void numToRescore(String s) { 
	    numCandidatesToRescore = StringUtil.atoi(s); 
		}
		public void pruneBack(String s)	{
			numBackwardsCandidatesToRetain = StringUtil.atoi(s);
		}
		public void forwardSearcher(String s) {
	    forwardSearcher = (GraphSearcher)BshUtil.toObject(s,GraphSearcher.class);
		}
		public void backwardSearcher(String s) {
	    backwardSearcher = (GraphSearcher)BshUtil.toObject(s,GraphSearcher.class);
		}
		public CommandLineProcessor forwardOpt() {
	    return tryToGetCLP( forwardSearcher );
		}
		public CommandLineProcessor backwardOpt() {
	    return tryToGetCLP( backwardSearcher );
		}

	}
	public CommandLineProcessor getCLP() { return new MyCLP(); }


	/** Define the graph over which the walk will take place. */
	public void setGraph(Graph graph) 
	{ 
		if (graph!=noncachingVersionOfCurrentGraph) {
	    noncachingVersionOfCurrentGraph = graph;
	    this.graph=new CachingGraph(graph); 
	    cache = new WeakHashMap();
	    forwardSearcher.setGraph(graph);
	    backwardSearcher.setGraph(graph);
		}
	}
	public Graph getGraph() 
	{ 
		return graph; 
	}


	public Distribution search(GraphId id)
	{
		return search(new TreeDistribution(id), null);
	}

	public Distribution search(GraphId id, NodeFilter nodeFilter)
	{
		return search(new TreeDistribution(id), nodeFilter);
	}

	public Distribution search(Distribution queryDistribution)
	{
		return search(queryDistribution,null);
	}

	public Distribution search(Distribution queryDistribution, NodeFilter filter)
	{
		Distribution queryResult = forwardSearcher.search(queryDistribution);
		Distribution tmp = queryResult.copy();
		if (filter!=null) tmp = filter.filter( graph, queryResult );
		Distribution candidateDist = tmp.copyTopN(numCandidatesToRescore);
		return rescoreCandidates(candidateDist,queryResult);
	}

	// rescore candidates based on dot-product similarity of their
	// search result to the query result
	private Distribution rescoreCandidates(Distribution candidateDist, Distribution queryResult)
	{
		//System.out.println("rescoring these candidates:\n"+candidateDist.format());
		Distribution rescoredDist = new TreeDistribution();
		ProgressCounter pc = new ProgressCounter("rescoring candidates","candidate",candidateDist.size());
		for (Iterator i = candidateDist.orderedIterator(); i.hasNext(); ) {
	    GraphId id = (GraphId)i.next();
	    Distribution idResult = cacheSearch(id);
	    double weight = dotProduct( idResult, queryResult );
	    rescoredDist.add( weight, id );
	    pc.progress();
		}
		pc.finished();
		return rescoredDist;
	}

	static public double dotProduct( Distribution x, Distribution y )
	{
		double sum = 0;
		for (Iterator i=x.iterator(); i.hasNext(); ) {
	    Object obj = i.next();
	    double w = x.getLastProbability();
	    sum += w * y.getWeight( obj );
		}
		return sum;
	}

	public Distribution cacheSearch(GraphId id)
	{
		Distribution result = (Distribution)cache.get(id);
		if (result==null) {
			result = backwardSearcher.search(id);
			if (numBackwardsCandidatesToRetain>0) 
				result = result.copyTopN(numBackwardsCandidatesToRetain);
			cache.put( id, result );
		}
		return result;
	}

	public String toString() 
	{ 
		return "[DotProdSearcher: numRescore="+numCandidatesToRescore+" forward="+forwardSearcher+"]";
	}
}
