# Supplementary material for: A graph-search framework for associating gene identifiers with documents
Source: BMC Bioinformatics. 2006 Oct 10;7:440. doi: 10.1186/1471-2105-7-440 (PMC1617121; doi:10.1186/1471-2105-7-440)
Supplement: Additional File 1 — The code used for graph-search and learning-to-rank in this paper has been submitted as an additional file: a gzip-compressed tar file, with all code under an open source license. The code requires installation of Minorthird, another open-source package. The README.txt file in the top-level directory details how to compile and use the code. The code for combining NER and soft matching is implemented a special case of the graph search that uses a restricted set of paths through the graph, realized using the class SoftDictEntitySearcher. Code availability and requirements All code is implemented in Java, and has been verified to run on both Windows XP (with cygwin) and Red Hat Linux environments. The most recent version of the code is available via anonymous CVS from the authors, using the following commands: export CVS_RSH=ssh export cvsroot=:pserver:anonymous@raff.ml.cmu.edu:/usr1/cvsroot % cvs login (anything as a password) % cvs checkout ghirl [file 1471-2105-7-440-S1.gz › ghirl/src/ghirl/graph/Graph.java]

package ghirl.graph;

import java.util.*;
import ghirl.util.Distribution;

/** A graph structure. */

public interface Graph
{
    /** Check for a vertex. */
    public boolean contains(GraphId id);

    /** Get the id in the graph corresponding to a flavor and name.
     * Returns null if the graph doesn't contain this node. */
    public GraphId getNodeId(String flavor,String shortNodeName);

    /** Get all node ids */
    Iterator getNodeIterator();

    /** Return Set of ids of all linked-to nodes */
    public Set followLink(GraphId from,String linkLabel);

    /** Return all link labels */
    public Set getEdgeLabels(GraphId from);

    /** Similar to followLink, but returns a Distribution of all ids
     * originating from this node, for any label. */
    public Distribution walk1(GraphId from);

    /** Similar to followLink, but returns a Distribution of ids
     * originating from this node, for the linklabel. */
    public Distribution walk1(GraphId from,String linkLabel);

    /** Get a property of a node. */
    public String getProperty(GraphId from,String prop);

    /** Get a string corresponding to the node's "content". 
     * If there is no such thing, then the shortName of the
     * id should be returned.
     */
    public String getTextContent(GraphId id);

    /** Convert a string to a distribution over nodes, e.g. by
     * constructing a distribution of all nodes that partially match
     * the string. This is a convenience method, which is especially
     * convenient for TextGraph's to have.
     */
    public Distribution asQueryDistribution(String queryString);
}
