# Supplementary material for: A graph-search framework for associating gene identifiers with documents
Source: BMC Bioinformatics. 2006 Oct 10;7:440. doi: 10.1186/1471-2105-7-440 (PMC1617121; doi:10.1186/1471-2105-7-440)
Supplement: Additional File 1 — The code used for graph-search and learning-to-rank in this paper has been submitted as an additional file: a gzip-compressed tar file, with all code under an open source license. The code requires installation of Minorthird, another open-source package. The README.txt file in the top-level directory details how to compile and use the code. The code for combining NER and soft matching is implemented a special case of the graph search that uses a restricted set of paths through the graph, realized using the class SoftDictEntitySearcher. Code availability and requirements All code is implemented in Java, and has been verified to run on both Windows XP (with cygwin) and Red Hat Linux environments. The most recent version of the code is available via anonymous CVS from the authors, using the following commands: export CVS_RSH=ssh export cvsroot=:pserver:anonymous@raff.ml.cmu.edu:/usr1/cvsroot % cvs login (anything as a password) % cvs checkout ghirl [file 1471-2105-7-440-S1.gz › ghirl/src/ghirl/graph/GraphId.java]

package ghirl.graph;

import java.io.*;

/** Object that identifies a node in a graph.  A flavor is sort of
 * like an XML namespace, so that nodes from multiple graphs can
 * be thrown together.
*/
public class GraphId implements Comparable,Serializable
{
    public static final String DEFAULT_FLAVOR = "";
    public static char FLAVOR_SEPARATOR = '$';

    private String url = null;
    private final String flavor,shortName;

    public GraphId(String flavor,String shortName) { this.flavor=flavor; this.shortName=shortName; }

    /** Return a string that says what type of object this id refers to. 
     */
    final public String getFlavor() { return flavor; }

    /** Return a string that identifies the object uniquely among all
     * objects of the same 'flavor' 
     */
    final public String getShortName() { return shortName; }

    //
    // these guys are hashable and comparable also
    //

    final public int hashCode() { return flavor.hashCode() ^ shortName.hashCode(); }

    final public int compareTo(Object o) 
    { 
	GraphId b = (GraphId)o;
	if (b==null) return +1; // why is this needed?
	int cmp1 = b.flavor.compareTo(flavor);
	if (cmp1!=0) return cmp1;
	return b.shortName.compareTo(shortName);
    }

    final public boolean equals(Object o) 
    {
	return compareTo(o)==0;
    }

    public String toString() 
    { 
	return toString(flavor,shortName); 
    }

    static public String toString(String flavor,String shortName)
    {
	return flavor+FLAVOR_SEPARATOR+shortName; 
    }

    static public GraphId fromString( String s )
    {
	String flavor="",shortName="";
	int k = s.indexOf( FLAVOR_SEPARATOR );
	if (k>=0) { flavor = s.substring(0,k); shortName=s.substring(k+1); }
	else { flavor = DEFAULT_FLAVOR; shortName = s; }
	return new GraphId(flavor,shortName);
    }
}
