# Supplementary material for: A graph-search framework for associating gene identifiers with documents
Source: BMC Bioinformatics. 2006 Oct 10;7:440. doi: 10.1186/1471-2105-7-440 (PMC1617121; doi:10.1186/1471-2105-7-440)
Supplement: Additional File 1 — The code used for graph-search and learning-to-rank in this paper has been submitted as an additional file: a gzip-compressed tar file, with all code under an open source license. The code requires installation of Minorthird, another open-source package. The README.txt file in the top-level directory details how to compile and use the code. The code for combining NER and soft matching is implemented a special case of the graph search that uses a restricted set of paths through the graph, realized using the class SoftDictEntitySearcher. Code availability and requirements All code is implemented in Java, and has been verified to run on both Windows XP (with cygwin) and Red Hat Linux environments. The most recent version of the code is available via anonymous CVS from the authors, using the following commands: export CVS_RSH=ssh export cvsroot=:pserver:anonymous@raff.ml.cmu.edu:/usr1/cvsroot % cvs login (anything as a password) % cvs checkout ghirl [file 1471-2105-7-440-S1.gz › ghirl/src/ghirl/graph/GraphLoader.java]

package ghirl.graph;

import java.io.*;
import java.util.*;

import edu.cmu.minorthird.util.*;

/**
 * Loads nodes into a MutableGraph, from a file-based storage.  
 * 
 * <p>
 *
 * Each line in the file loaded by GraphLoader must either be
 * <ol>
 *
 * <li>A blank line, or anything starting with a "#".  These
 * are comments. 
 *
 * <li>A line of the form "edge relation id1 id2".  This creates an
 * edge labeled 'relation' between the node labeled 'id1' and 'id2'.
 * If nodes id1 or id2 have not yet been created they will be created
 * <i>iff they are primitive nodes.</i> FILE and TEXT nodes need to be
 * explicitly declared with one of commands below.
 *
 * <li>A declaration of a FILE node, which is of the form
 * "node FILE$location".  Here "location" should be the name
 * of a valid {@link java.io.File}.  As always with java, if 
 * you're on Windows it's safer to use the forward slash than 
 * the backward slash as a separator.  FILE nodes are 
 * indexed by Lucene, so there will be implicit edges between
 * the FILE node and the terms it contains.
 *
 * <li>A declaration of a TEXT node, which is of the form
 * "node TEXT$id word1 word2 ... wordn".  A TEXT node is
 * also indexed by Lucene, just as if it were a FILE node
 * with the contents "word1 ... wordn".
 *
 * <li>A declaration of a LABELS node, which is of the form "node
 * LABELS$location fileId".  Here location should be the name of a
 * {@link java.io.File} that contains a Minorthird labels file, and
 * fileId is the node identifier of a previously-declared FILE node.
 * All spans in the Minorthird labels file should refer to the
 * documents in that file, and should use the special document
 * identifier "someFile".
 * 
 * </ol>
 *
 * <p>
 *
 * @author William Cohen
 */


public class GraphLoader
{
	public static final StringEncoder ENCODER = new StringEncoder('%',"\t\n ");

	private boolean invertLinks = true;

	private MutableGraph graph;
    
	/** Create a new loader for this graph */
	public GraphLoader(MutableGraph graph) 
	{ 
		this.graph = graph;
	}

	/** Return the graph */
	public Graph getGraph() { return this.graph; }

	/** Load some stuff from a file */
	public void load(File file) throws IOException, FileNotFoundException
	{
		System.err.println("loading graph from "+file+"...");
		LineNumberReader in = new LineNumberReader(new FileReader(file));
		String line = null;
		int numLines = 0;
		ProgressCounter pc = new ProgressCounter("loading "+file,"lines");
		while ((line = in.readLine())!=null) {
	    numLines++;
	    //if (numLines%1000==0) System.err.println("loaded "+numLines+" lines");
	    if (line.startsWith("#")) continue;
	    if (line.trim().length()==0) continue;
	    String[] parts = line.split("\\s+");
	    if ("node".equals(parts[0]) && parts.length>=2) {
				lookupNode(parts[1],textIdShortCut(parts));
	    } else if ("edge".equals(parts[0]) && parts.length>=4) {
				// syntax "edge r x y" == "x r y", eg "isa william person"
				String linkLabel = parts[1];
				GraphId from = lookupNode(parts[2]);  // id of field 1		
				GraphId to = lookupNode(parts[3]);    // id of field 2
				graph.addEdge( linkLabel, from, to );
				if (invertLinks) graph.addEdge( linkLabel+"Inverse", to, from );
	    } else {
				//throw new IllegalArgumentException("illegal line "+in.getLineNumber()+": "+line);
				System.err.println("illegal line "+in.getLineNumber()+": "+line);
	    }
	    pc.progress();
		}
		pc.finished();
		graph.freeze();
	}
	
	private String textIdShortCut(String[] parts)
	{
		if (parts.length<3) return "";
		StringBuffer buf = new StringBuffer("");
		buf.append(parts[2]);
		for (int i=3; i<parts.length; i++) {
	    buf.append(" ");
	    buf.append(parts[i]);
		}
		return buf.toString();
	}

	private GraphId lookupNode(String s)
	{
		return lookupNode(s,"");
	}

	private GraphId lookupNode(String s,String content) 
	{
		GraphId id = GraphId.fromString(s);
		if (graph.contains(id)) {
	    //System.err.println("looking up node "+id);
	    return id;
		} else {
	    return graph.createNode(id.getFlavor(),id.getShortName(),content);
		}
	}
    
	static public void main(String[] args) throws IOException
	{
		if (args.length<2) {
	    throw new IllegalArgumentException("usage: INDEXFILE GRAPHFILE [-echo]");
		}

		GraphLoader loader = new GraphLoader(new TextGraph(args[0],'w'));
		loader.load(new File(args[1]));
		Graph g = loader.getGraph();

		if (args.length>2) {
	    for (Iterator i=g.getNodeIterator(); i.hasNext(); ) {
				GraphId id = (GraphId)i.next();
				System.out.println(id+": "+g.walk1(id));
	    }
		} 
	}
}
