# Supplementary material for: A graph-search framework for associating gene identifiers with documents
Source: BMC Bioinformatics. 2006 Oct 10;7:440. doi: 10.1186/1471-2105-7-440 (PMC1617121; doi:10.1186/1471-2105-7-440)
Supplement: Additional File 1 — The code used for graph-search and learning-to-rank in this paper has been submitted as an additional file: a gzip-compressed tar file, with all code under an open source license. The code requires installation of Minorthird, another open-source package. The README.txt file in the top-level directory details how to compile and use the code. The code for combining NER and soft matching is implemented a special case of the graph search that uses a restricted set of paths through the graph, realized using the class SoftDictEntitySearcher. Code availability and requirements All code is implemented in Java, and has been verified to run on both Windows XP (with cygwin) and Red Hat Linux environments. The most recent version of the code is available via anonymous CVS from the authors, using the following commands: export CVS_RSH=ssh export cvsroot=:pserver:anonymous@raff.ml.cmu.edu:/usr1/cvsroot % cvs login (anything as a password) % cvs checkout ghirl [file 1471-2105-7-440-S1.gz › ghirl/src/ghirl/graph/GraphSearcher.java]

package ghirl.graph;

import java.util.*;
import ghirl.util.Distribution;

/** 
 * A GraphSearcher embodies a similarity metric over GraphIds.  The
 * basic operation is: given a GraphId, return ranked set of similar
 * GraphId's.  The ranked set is encoded as a distribution over
 * GraphId's.
 */

public interface GraphSearcher
{
    /** Search for nodes similar to the id. */
    public Distribution search(GraphId id);

    /** Search for nodes similar to one or all of the nodes in the
     * distribution. */
    public Distribution search(Distribution queryDistribution);

    /** Search for nodes similar to the id that match the filter. */
    public Distribution search(GraphId id, NodeFilter filter);

    /** Search for nodes that match the filter which are similar to
     * one or all of the nodes in the distribution. */
    public Distribution search(Distribution queryDistribution, NodeFilter filter);

    /** Define the graph to be searched. */
    public void setGraph(Graph graph);
    public Graph getGraph();
}
