# Supplementary material for: A graph-search framework for associating gene identifiers with documents
Source: BMC Bioinformatics. 2006 Oct 10;7:440. doi: 10.1186/1471-2105-7-440 (PMC1617121; doi:10.1186/1471-2105-7-440)
Supplement: Additional File 1 — The code used for graph-search and learning-to-rank in this paper has been submitted as an additional file: a gzip-compressed tar file, with all code under an open source license. The code requires installation of Minorthird, another open-source package. The README.txt file in the top-level directory details how to compile and use the code. The code for combining NER and soft matching is implemented a special case of the graph search that uses a restricted set of paths through the graph, realized using the class SoftDictEntitySearcher. Code availability and requirements All code is implemented in Java, and has been verified to run on both Windows XP (with cygwin) and Red Hat Linux environments. The most recent version of the code is available via anonymous CVS from the authors, using the following commands: export CVS_RSH=ssh export cvsroot=:pserver:anonymous@raff.ml.cmu.edu:/usr1/cvsroot % cvs login (anything as a password) % cvs checkout ghirl [file 1471-2105-7-440-S1.gz › ghirl/src/ghirl/graph/NodeFilter.java]

package ghirl.graph;

import ghirl.util.*;

import java.util.*;
import java.io.*;

/**
 * Filter out nodes that pass some test.
 */

public class NodeFilter
{
    /** Expression is of the form: linkLabel=target. A node V passed
     * the filter if some node matching the target is reachable by an
     * edge from V with the given linkLabel.  The target might be either
     * <ul>
     * <li>A node id, eg '$email' or 'TERM$meeting'
     * <li>A regex enclosed in forward slashes, eg '/.*@cs.cmu.edu/'
     * <li>An asterisk, which matches anything
     * </ul>
     * Also, the linklabel might be ".", which means to apply
     * the pattern to the node itself.
     */

    private String linkLabel,targetValue;

    public NodeFilter(String expression) 
    {
	String parts[] = expression.split("\\s*=\\s*");
	if (parts.length!=2) throw new IllegalArgumentException("bad filter expression: "+expression);
	linkLabel = parts[0];
	targetValue = parts[1];
    }

    public boolean accept(Graph graph,GraphId id) 
    {
	Set toSet = ".".equals(linkLabel) ? Collections.singleton(id) : graph.followLink( id, linkLabel );
	for (Iterator j=toSet.iterator(); j.hasNext(); ) {
	    GraphId toId = (GraphId)j.next();
	    if (matchesTarget(toId)) return true;
	}
	return false;
    }

    private boolean matchesTarget(GraphId toId)
    {
	if ("*".equals(targetValue)) return true;
	else if (targetValue.startsWith("/") && targetValue.endsWith("/")) {
	    String pattern = targetValue.substring(1,targetValue.length()-1);
	    //System.out.println("matching '"+toId.toString()+"' to /"+pattern+"/");
	    return toId.toString().matches(pattern);
	} else {
	    return toId.toString().equals(targetValue);
	}
    }

    public Distribution filter(Graph graph,Distribution nodeDist)
    {
	Distribution result = new TreeDistribution();
	for (Iterator i=nodeDist.iterator(); i.hasNext(); ) {
	    GraphId fromId = (GraphId)i.next();
	    double w = nodeDist.getLastWeight();
	    if (accept(graph,fromId)) result.add( w, fromId );
	}
	return result;
    }
}
