# Supplementary material for: A graph-search framework for associating gene identifiers with documents
Source: BMC Bioinformatics. 2006 Oct 10;7:440. doi: 10.1186/1471-2105-7-440 (PMC1617121; doi:10.1186/1471-2105-7-440)
Supplement: Additional File 1 — The code used for graph-search and learning-to-rank in this paper has been submitted as an additional file: a gzip-compressed tar file, with all code under an open source license. The code requires installation of Minorthird, another open-source package. The README.txt file in the top-level directory details how to compile and use the code. The code for combining NER and soft matching is implemented a special case of the graph search that uses a restricted set of paths through the graph, realized using the class SoftDictEntitySearcher. Code availability and requirements All code is implemented in Java, and has been verified to run on both Windows XP (with cygwin) and Red Hat Linux environments. The most recent version of the code is available via anonymous CVS from the authors, using the following commands: export CVS_RSH=ssh export cvsroot=:pserver:anonymous@raff.ml.cmu.edu:/usr1/cvsroot % cvs login (anything as a password) % cvs checkout ghirl [file 1471-2105-7-440-S1.gz › ghirl/src/ghirl/graph/PersistantGraph.java]

package ghirl.graph;

import java.io.*;
import java.util.*;

import com.sleepycat.bind.serial.*;
import com.sleepycat.bind.tuple.*;
import com.sleepycat.je.*;

import ghirl.util.*;

/**
 * A persistant version of a graph.  
 */

public class PersistantGraph extends SleepycatDB implements MutableGraph, Serializable 
{
    private Database 
	nodeMap,  // maps nodeId -> uniq nodeName
	propMap,  // maps makeKey(nodeName,prop) -> uniq value
	edgeMap,  // maps makeKey(nodeName,label) -> multiple GraphId
	labelSet; // maps maps nodeName -> multiple labels
    private boolean 
	isFrozen=false;

    public void freeze() 
    { 
	super.sync(); 
	isFrozen=true; 
    }

    private void checkMelted()
    {
	if (isFrozen) throw new IllegalStateException("graph is frozen!");
    }

    private void handleDBError(DatabaseException ex) 
    {
	System.err.println("db error "+ex);
    }

    public PersistantGraph(String dbName,char mode)
    { 
	try { 
	    initDBs(dbName,mode); 
	    nodeMap = openDB("_node");
	    propMap = openDB("_prop");
	    edgeMap = openDupDB("_edges");
	    labelSet = openDupDB("_labels");
	} catch (DatabaseException ex) {
	    handleDBError(ex);
	}
    }

    public GraphId createNode(String flavor,String shortName,Object obj)
    {
	checkMelted();
	return createNode(flavor,shortName);
    }

    public GraphId createNode(String flavor,String shortName)
    {
	checkMelted();
	try {
	    GraphId id = new GraphId(flavor,shortName);
	    putDB( nodeMap, makeKey(id), id.toString() );
	    return id;
	} catch (DatabaseException ex) {
	    handleDBError(ex);
	    return new GraphId(GraphId.DEFAULT_FLAVOR,"error");
	}
    }
	    

    public boolean contains(GraphId id) 
    { 
	return getNodeId(id.getFlavor(),id.getShortName())!=null; 
    }
    
    
    public GraphId getNodeId(String flavor,String shortName)
    { 
	try {
	    String s = getFirstDB(nodeMap,makeKey(flavor,shortName));
	    return s==null ? null : GraphId.fromString(s);
	} catch (DatabaseException ex) {
	    handleDBError(ex);
	    return new GraphId(GraphId.DEFAULT_FLAVOR,"error");
	}
    }

    public Iterator getNodeIterator() 
    { 
	try {
	    return new MyKeyIteratorAdaptor(new KeyIteratorDB( nodeMap ));
	} catch (DatabaseException ex) {
	    handleDBError(ex);
	    throw new IllegalStateException("can't continue from db error");
	}
    }
    private class MyKeyIteratorAdaptor implements Iterator
    {
	private Iterator it;
	public MyKeyIteratorAdaptor(Iterator it) { this.it=it; }
	public void remove() { it.remove(); }
	public boolean hasNext() { return it.hasNext(); }
	public Object next() { return GraphId.fromString((String)it.next()); }
    }

    public String getProperty(GraphId id,String prop)
    {
	try {
	    return getFirstDB(propMap, makeKey(id,prop) );
	} catch (DatabaseException ex) {
	    handleDBError(ex);
	    return "";
	}
    }

    public void setProperty(GraphId id,String prop,String val)
    {
	checkMelted();
	try {
	    String key = makeKey(id,prop);
	    putDB(propMap,key,val);
	} catch (DatabaseException ex) {
	    handleDBError(ex);
	}
    }

    public String getTextContent(GraphId id) 
    {
	return id.getShortName();
    }

    public void addEdge(String linkLabel,GraphId from,GraphId to)
    {
	checkMelted();
	try {
	    putDB(edgeMap,makeKey(from,linkLabel),to.toString());
	    putDB(labelSet,makeKey(from),linkLabel);
	} catch (DatabaseException ex) {
	    handleDBError(ex);
	} //catch (ClassCastException ex) { ex.printStackTrace(); }
    }

    public Set followLink(GraphId from,String linkLabel)
    {
	try {
	    Set idStrings = getDB( edgeMap, makeKey(from,linkLabel) ); 
	    Set accum = new HashSet();
	    for (Iterator i = idStrings.iterator(); i.hasNext(); ) {
		String s = (String)i.next();
		accum.add( GraphId.fromString(s) );
	    }
	    return accum;
	} catch (DatabaseException ex) {
	    handleDBError(ex);
	    return Collections.EMPTY_SET;
	}
    }

    public Set getEdgeLabels(GraphId from)
    {
	try {
	    return getDB(labelSet,makeKey(from));
	} catch (DatabaseException ex) {
	    handleDBError(ex);
	    return Collections.EMPTY_SET;
	}
    }

    public Distribution walk1(GraphId from, String linkLabel)
    {
	Distribution dist = new TreeDistribution();
	for (Iterator j=followLink(from,linkLabel).iterator(); j.hasNext(); ) {
	    GraphId id = (GraphId)j.next();
	    dist.add( 1.0, id );
	}
	return dist;
    }

    public Distribution walk1(GraphId from)
    {
	Distribution dist = new TreeDistribution();
	for (Iterator i=getEdgeLabels(from).iterator(); i.hasNext(); ) {
	    String linkLabel = (String)i.next();
	    for (Iterator j=followLink(from,linkLabel).iterator(); j.hasNext(); ) {
		GraphId id = (GraphId)j.next();
		dist.add( 1.0, id );
	    }
	}
	return dist;
    }

    public Distribution asQueryDistribution(String queryString)
    {
	GraphId id = GraphId.fromString(queryString);
	if (contains(id)) return new TreeDistribution(id);

	id = new GraphId(GraphId.DEFAULT_FLAVOR,queryString);
	if (contains(id)) return new TreeDistribution(id);	

	return null;
    }

    //
    //
    //

    private String makeKey(String flavor,String shortName,String label)
    {
	//return makeKey(new GraphId(flavor,shortName),label);
	return GraphId.toString(flavor,shortName)+"#"+label;
    }

    private String makeKey(GraphId from,String label) 
    { 
	return from.toString()+"#"+label;
    }

    private String makeKey(String flavor,String shortName)
    {
	//return new GraphId(flavor,shortName).toString();
	return GraphId.toString(flavor,shortName);
    }

    private String makeKey(GraphId from) 
    { 
	return from.toString();
    }
}
