# Supplementary material for: A graph-search framework for associating gene identifiers with documents
Source: BMC Bioinformatics. 2006 Oct 10;7:440. doi: 10.1186/1471-2105-7-440 (PMC1617121; doi:10.1186/1471-2105-7-440)
Supplement: Additional File 1 — The code used for graph-search and learning-to-rank in this paper has been submitted as an additional file: a gzip-compressed tar file, with all code under an open source license. The code requires installation of Minorthird, another open-source package. The README.txt file in the top-level directory details how to compile and use the code. The code for combining NER and soft matching is implemented a special case of the graph search that uses a restricted set of paths through the graph, realized using the class SoftDictEntitySearcher. Code availability and requirements All code is implemented in Java, and has been verified to run on both Windows XP (with cygwin) and Red Hat Linux environments. The most recent version of the code is available via anonymous CVS from the authors, using the following commands: export CVS_RSH=ssh export cvsroot=:pserver:anonymous@raff.ml.cmu.edu:/usr1/cvsroot % cvs login (anything as a password) % cvs checkout ghirl [file 1471-2105-7-440-S1.gz › ghirl/src/ghirl/graph/ProgrammableSearcher.java]

package ghirl.graph;

import java.util.*;
import ghirl.util.*;

/** Search by following a fixed series of SearchSteps.
 */

public class ProgrammableSearcher extends AbstractGraphSearcher
{
    private SearchStep[] steps;
    private boolean trace = false;

    public ProgrammableSearcher() { this.steps = null; }
    public ProgrammableSearcher(SearchStep[] steps) { this.steps=steps; }

    public void setSteps(SearchStep[] steps) { this.steps=steps; }
    public void setTrace(boolean flag) { this.trace=flag; }

    public Distribution search(Distribution queryDistribution)
    {
	//System.out.println("trace="+trace+" on search from "+queryDistribution);
	Distribution currentDist = queryDistribution;
	if (trace) System.out.println("from: "+queryDistribution);
	for (int i=0; i<steps.length; i++) {
	    Distribution nextDist = steps[i].takeStep(currentDist);
	    if (trace) System.out.println("after "+steps[i]+": "+nextDist);
	    currentDist = nextDist;
	}
	return currentDist;
    }

    public abstract class SearchStep 
    {
	/** Find all the nodes reachable by following this step in the programmed search. */
	abstract public Distribution takeStep(GraphId id);

	public Distribution takeStep(Distribution dist)
	{
	    Distribution accum = new TreeDistribution();
	    for (Iterator i=dist.iterator(); i.hasNext(); ) {
		GraphId id = (GraphId)i.next();
		accum.addAll(1.0, takeStep(id));
	    }
	    return accum;
	}
    }

    public class LinkStep extends SearchStep
    {
	private String linkLabel;
	public LinkStep(String linkLabel) { this.linkLabel=linkLabel; }
	public Distribution takeStep(GraphId id) { return graph.walk1(id,linkLabel); }
	public String toString() { return "[LinkStep "+linkLabel+"]"; }
    }
}
