# Supplementary material for: A graph-search framework for associating gene identifiers with documents
Source: BMC Bioinformatics. 2006 Oct 10;7:440. doi: 10.1186/1471-2105-7-440 (PMC1617121; doi:10.1186/1471-2105-7-440)
Supplement: Additional File 1 — The code used for graph-search and learning-to-rank in this paper has been submitted as an additional file: a gzip-compressed tar file, with all code under an open source license. The code requires installation of Minorthird, another open-source package. The README.txt file in the top-level directory details how to compile and use the code. The code for combining NER and soft matching is implemented a special case of the graph search that uses a restricted set of paths through the graph, realized using the class SoftDictEntitySearcher. Code availability and requirements All code is implemented in Java, and has been verified to run on both Windows XP (with cygwin) and Red Hat Linux environments. The most recent version of the code is available via anonymous CVS from the authors, using the following commands: export CVS_RSH=ssh export cvsroot=:pserver:anonymous@raff.ml.cmu.edu:/usr1/cvsroot % cvs login (anything as a password) % cvs checkout ghirl [file 1471-2105-7-440-S1.gz › ghirl/src/ghirl/graph/QueryGUI.java]

package ghirl.graph;

import ghirl.util.*;
import edu.cmu.minorthird.util.gui.*;
import edu.cmu.minorthird.util.ProgressCounter;

import java.util.*;
import java.io.*;
import javax.swing.*;
import javax.swing.event.*;
import javax.swing.text.*;
import javax.swing.border.*;
import java.awt.*;
import java.awt.event.*;

import edu.cmu.minorthird.util.*;


/**
 * A query interface to the graph.
 */

public class QueryGUI extends MessageViewer 
{
    private Graph graph;
    private QueryControls controls;
    private ControlledWeightedGraphViewer graphViewer;

    public QueryGUI(String file) 
    { 
	this(new TextGraph(file,'r')); 
    }
    public QueryGUI(Graph graph) 
    { 
	this.graph = graph; 
	ControlledWeightedGraphViewer graphViewer = new ControlledWeightedGraphViewer();
	controls = new QueryControls();
	setSubView( new ControlledViewer(graphViewer,controls) );
    }

    public void setStopList(String s) { controls.setStopList(s); }

    private class ControlledWeightedGraphViewer extends ComponentViewer implements Controllable
    {
	public JComponent componentFor(Object o)
	{
	    WeightedTextGraph wg = (WeightedTextGraph)o;
	    return wg.toGUI();
	}
	public void applyControls(ViewerControls c)
	{
	    QueryControls controls = (QueryControls)c;
	    //System.out.println("ok, applying controls");
	    WeightedTextGraph wg = controls.doQuery();
	    if (wg!=null) { 
		setContent( wg );
		revalidate();
	    }
	}
	public void forwardMessage(String s)
	{
	    sendSignal(TEXT_MESSAGE,s);
	}
    }

    // bundles together the parameters for the Walker
    // used by the QueryControls
    public static class WalkerParams
    {
	int tot = 100;
	String stoplist = "";
	Walker walker = new BasicWalker();
	public int getTotalSteps() { return tot; }
	public void setTotalSteps(int i) { tot=i; }
	public void setWalker(BasicGUIWalker walker) { this.walker=walker; }
	public Walker getWalker() { return walker; }
	public String getStopList() { return stoplist; }
	public void setStopList(String s) { 
	    this.stoplist=s; 
	    String[] ids = this.stoplist.split("\\s*,\\s*");
	    for (int i=0; i<ids.length; i++) {
		this.walker.addToStopList( GraphId.fromString(ids[i]) );
	    }
	}
	public WalkerParams() {;}
    }

    // bundles together other controls
    public static class QueryOutputParams
    {
	int topNodes=50, topEdges=50;
	public int getNumTopNodes() { return topNodes; }
	public void setNumTopNodes(int n) { topNodes=n; }
	public int getNumTopEdges() { return topEdges; }
	public void setNumTopEdges(int n) { topEdges=n; }
    }

    private class QueryControls extends ViewerControls
    {
	WalkerParams walkerControls;
	QueryOutputParams outputParams;
	JTextField queryField,filterField;
	JPanel outputPanel,mainPanel;

	public void setStopList(String s) {
	    walkerControls.setStopList(s);
	}

	// put this on top of the pane 
	public int preferredLocation() { return ViewerControls.TOP; }

	private void statusMessage(String s) 
	{
	    ControlledWeightedGraphViewer v = (ControlledWeightedGraphViewer)getControlledViewer();
	    v.forwardMessage(s);
	    System.err.println("QueryGUIControls: "+s);
	}

	// layout
	public void initialize()
	{
	    mainPanel = new JPanel();
	    mainPanel.setLayout(new GridBagLayout());

	    int x=0,y=0,maxX=3;
	    GridBagConstraints agbc;

	    walkerControls = new WalkerParams();
	    Class[] allowed = new Class[]{WalkerParams.class,
					  BasicWalker.class};
	    TypeSelector ts1 = 
		new TypeSelector( allowed, walkerControls.getClass() );
	    ts1.setContent( walkerControls );
	    agbc = gbc(0,y++,false); agbc.gridwidth = maxX;
	    mainPanel.add( ts1, agbc );

	    outputParams = new QueryOutputParams();
	    TypeSelector ts2 = new TypeSelector(new Class[]{outputParams.getClass()},
						outputParams.getClass());
	    ts2.setContent( outputParams );
	    agbc = gbc(0,y++,false); agbc.gridwidth = maxX;
	    mainPanel.add( ts2, agbc );

	    x=0; // start next row
	    mainPanel.add( new JLabel("Query:"), gbc(x++,y,false) );
	    queryField = new JTextField(40);
	    // kludge to pass in 'this' to action below
	    final ViewerControls theseViewerControls = this; 
	    AbstractAction queryAction = new AbstractAction("Go") {
		    public void actionPerformed(ActionEvent e) { 
			getControlledViewer().applyControls(theseViewerControls);
		    }				
		};
	    mainPanel.add( queryField, gbc(x++,y,false) );	    
	    queryField.addActionListener( queryAction ); // re-run query on newline here
	    mainPanel.add( new JButton(queryAction), gbc(x++,y,false) );
	    x=0; y++; // start next row

	    filterField = new JTextField(40);
	    filterField.addActionListener( queryAction ); // re-run query on newline here
	    mainPanel.add( new JLabel("Filter:"), gbc(x++,y,false) );
	    mainPanel.add( filterField, gbc(x++,y,false) );
	    mainPanel.add( new JLabel("Examples: isa=person, _inFile=*, _hasTerm=*"), gbc(x++,y,false) );
	    x=0; y++;

	    // progress counters
	    JProgressBar progressBar1 = new JProgressBar();
	    JProgressBar progressBar2 = new JProgressBar();
	    ProgressCounter.setGraphicContext(new JProgressBar[]{progressBar1, progressBar2});
	    agbc = gbc(0,y++,false); agbc.gridwidth = maxX;
	    mainPanel.add( progressBar1, agbc );
	    agbc = gbc(0,y++,false); agbc.gridwidth = maxX;
	    mainPanel.add( progressBar2, agbc );

	    add(mainPanel);
	}
	private GridBagConstraints gbc(int x,int y,boolean fill)
	{
	    GridBagConstraints result = fillerGBC(); result.gridx = x; result.gridy = y;
	    result.weightx = result.weighty = 0;
	    if (fill) { result.weightx++; result.weighty++; }
	    return result;
	}

	public WeightedTextGraph doQuery()
	{
	    String searchString = queryField.getText();
	    if (searchString.length()==0) {
		statusMessage("null search string");
		return null;
	    }
	    statusMessage("searching for '"+searchString+"'....");
	    Distribution initDist = graph.asQueryDistribution(searchString);
	    if (walkerControls.walker!=null && walkerControls.walker.getGraph()==null) {
		walkerControls.walker.setGraph(graph);
	    }

	    //System.out.println("initDist="+initDist);
	    if (initDist==null || initDist.size()==0) {
		statusMessage("nothing found for '"+searchString+"'");
		return null;
	    } 
	    walkerControls.walker.setInitialDistribution( initDist );
	    walkerControls.walker.reset();
	    long startTime = System.currentTimeMillis();
	    WalkerThread thread = new WalkerThread(walkerControls);
	    try {
		statusMessage("walking...");
		thread.start();
		thread.join();
	    } catch (InterruptedException ex) {
		ex.printStackTrace();
		statusMessage("interrupted");
	    }
	    Distribution result = thread.getResult();
	    if (result==null) {
		statusMessage("walker failed?");
		return null;
	    }

	    Distribution filteredNodes = 
		filterNodes( graph, walkerControls.walker.getNodeSample(), filterField.getText() );
	    if (filteredNodes.size()==0) {
		statusMessage("search '"+searchString+"' finds nothing in "
			      +(System.currentTimeMillis()-startTime)/1000.0+" sec");
		return null;
	    }
	    //System.out.println("before filtering, "+filteredNodes.size()+" nodes");
	    filteredNodes = filteredNodes.copyTopN( outputParams.topNodes );
	    WeightedTextGraph output = new WeightedTextGraph( initDist, filteredNodes, graph );
	    statusMessage("search '"+searchString+"' complete in "
			  +(System.currentTimeMillis()-startTime)/1000.0+" sec");
	    return output;
	}
	
	private class WalkerThread extends Thread {
	    Distribution result = null;  
	    WalkerParams wp;
	    public WalkerThread(WalkerParams wp) { this.wp=wp; }
	    public void run() { wp.walker.setNumSteps(wp.tot); wp.walker.walk(); }
	    public Distribution getResult() { return wp.walker.getNodeSample(); }
	}

	// remove nodes that don't match the 'filter string'
	private Distribution filterNodes(Graph graph, Distribution nodeDist, String filterString)
	{
	    filterString = filterString.trim();
	    if (filterString.length()==0) return nodeDist;
	    NodeFilter filter = null;
	    try { 
		filter = new NodeFilter(filterString);
	    } catch (Exception ex) {
		statusMessage("the filter '"+filterString+"' is invalid: "+ex);
		return nodeDist;
	    }
	    return filter.filter(graph,nodeDist);
	}
    }

    public static void main(String[] args)
    {
	if (args.length==0) {
	    System.out.println("usage: GRAPH ANNOTATOR1 ...");
	    System.exit(0);
	}
	Graph graph = CommandLineUtil.makeGraph(args[0]);
	for (int i=1; i<args.length; i++) {
	    graph = CommandLineUtil.annotateGraph(graph,args[i]);
	}
	QueryGUI gui = new QueryGUI(graph);
	new ViewerFrame("QueryGUI", gui );
    }
}
