# Supplementary material for: A graph-search framework for associating gene identifiers with documents
Source: BMC Bioinformatics. 2006 Oct 10;7:440. doi: 10.1186/1471-2105-7-440 (PMC1617121; doi:10.1186/1471-2105-7-440)
Supplement: Additional File 1 — The code used for graph-search and learning-to-rank in this paper has been submitted as an additional file: a gzip-compressed tar file, with all code under an open source license. The code requires installation of Minorthird, another open-source package. The README.txt file in the top-level directory details how to compile and use the code. The code for combining NER and soft matching is implemented a special case of the graph search that uses a restricted set of paths through the graph, realized using the class SoftDictEntitySearcher. Code availability and requirements All code is implemented in Java, and has been verified to run on both Windows XP (with cygwin) and Red Hat Linux environments. The most recent version of the code is available via anonymous CVS from the authors, using the following commands: export CVS_RSH=ssh export cvsroot=:pserver:anonymous@raff.ml.cmu.edu:/usr1/cvsroot % cvs login (anything as a password) % cvs checkout ghirl [file 1471-2105-7-440-S1.gz › ghirl/src/ghirl/graph/RestrictedGraph.java]

package ghirl.graph;

import java.util.*;
import ghirl.util.*;

/** A graph with certain edges/nodes removed */

public class RestrictedGraph implements Graph
{
	private NodeTest nodeTest;
	private EdgeTest edgeTest;
	private Graph innerGraph;

	//
	// how to build restrictions
	//
    
	/** A test to apply to nodes in the graph. */
	public interface NodeTest {
		public boolean accept(GraphId id);
	}
	/** A test to apply to edges in the graph. */
	public interface EdgeTest {
		public boolean accept(String edgeLabel,GraphId from,GraphId to);
	}
    
	/** A primitive test to apply to nodes. 
	 */
	static public class BasicNodeTest implements NodeTest
	{
		private NodeFilter filter;
		private Graph graph;
		public BasicNodeTest(Graph graph,NodeFilter filter) { 
	    this.graph = graph;
	    this.filter=filter; 
		}
		public boolean accept(GraphId id) 
		{
	    return filter.accept(graph,id);
		}
	}

	public NodeTest makeNodeTest(String nodeFilterSpec)
	{
		return new BasicNodeTest(innerGraph,new NodeFilter(nodeFilterSpec));
	}

	/** A primitive test to apply to edges.  An edge is accepted if
	 * its label matches the edgeLabel string, and the from and to
	 * nodes match their associated filters.  Null filters or
	 * edgeLabel's in an EdgeTest match anything.
	 */
	static public class BasicEdgeTest implements EdgeTest {
		public String edgeLabel;
		public NodeTest fromTest, toTest;
		public BasicEdgeTest(String edgeLabel,NodeTest fromTest,NodeTest toTest) {
	    this.edgeLabel=edgeLabel;
	    this.fromTest=fromTest;
	    this.toTest=toTest;
		}
		public boolean accept(String label,GraphId from,GraphId to)
		{
	    return 
				(edgeLabel==null || edgeLabel.equals(label))
				&& (fromTest==null || fromTest.accept(from))
				&& (toTest==null || toTest.accept(to));
		}
	}
    
	/** Negate a NodeTest. */
	static public class InvertNodeTest implements NodeTest {
		private NodeTest test;
		public InvertNodeTest(NodeTest test) { this.test=test; }
		public boolean accept(GraphId id) { return !test.accept(id); }
	}

	/** Union of many NodeTests */
	static public class OrNodeTest implements NodeTest {
		private NodeTest[] tests;
		public OrNodeTest(NodeTest[] tests) { this.tests=tests; }
		public boolean accept(GraphId id) { 
	    for (int i=0; i<tests.length; i++) 
				if (tests[i].accept(id)) return true;
	    return false;
		}
	}

	/** Intersection of many NodeTests */
	static public class AndNodeTest implements NodeTest {
		private NodeTest[] tests;
		public AndNodeTest(NodeTest[] tests) { this.tests=tests; }
		public boolean accept(GraphId id) { 
	    for (int i=0; i<tests.length; i++) 
				if (!tests[i].accept(id)) return false;
	    return true;
		}
	}

	/** Negate a EdgeTest. */
	static public class InvertEdgeTest implements EdgeTest {
		private EdgeTest test;
		public InvertEdgeTest(EdgeTest test) { this.test=test; }
		public boolean accept(String edgeLabel,GraphId from,GraphId to) { 
	    return !test.accept(edgeLabel,from,to); 
		}
	}

	/** Union of many EdgeTests */
	static public class OrEdgeTest implements EdgeTest {
		private EdgeTest[] tests;
		public OrEdgeTest(EdgeTest[] tests) { this.tests=tests; }
		public boolean accept(String edgeLabel,GraphId from,GraphId to) { 
	    for (int i=0; i<tests.length; i++) {
				if (tests[i].accept(edgeLabel,from,to)) return true;
	    }
	    return false;
		}
	}

	/** Intersection of many EdgeTests */
	static public class AndEdgeTest implements EdgeTest {
		private EdgeTest[] tests;
		public AndEdgeTest(EdgeTest[] tests) { this.tests=tests; }
		public boolean accept(String edgeLabel,GraphId from,GraphId to) { 
	    for (int i=0; i<tests.length; i++) {
				if (!tests[i].accept(edgeLabel,from,to)) return false;
	    }
	    return true;
		}
	}

	//
	// constructors
	//

	public RestrictedGraph(Graph innerGraph,NodeTest nodeTest,EdgeTest edgeTest)
	{
		this.innerGraph = innerGraph;
		this.nodeTest = nodeTest;
		this.edgeTest = edgeTest;
	}
	public RestrictedGraph(Graph innerGraph)
	{
		this(innerGraph,null,null);
	}
	public void setNodeTest(NodeTest nodeTest)
	{
		this.nodeTest = nodeTest;
	}
	public void setEdgeTest(EdgeTest edgeTest)
	{
		this.edgeTest = edgeTest;
	}

	//
	// definitions
	//

	public boolean contains(GraphId id)
	{
		return innerGraph.contains(id) && (nodeTest==null || nodeTest.accept(id));
	}

	public boolean containsEdge(String linkLabel,GraphId from,GraphId to)
	{
		return contains(from) && contains(to) && (edgeTest==null || edgeTest.accept(linkLabel,from,to));
	}

	public GraphId getNodeId(String flavor,String shortNodeName)
	{
		GraphId id = innerGraph.getNodeId(flavor,shortNodeName);
		if (id!=null && contains(id)) return id;
		else return null;
	}

	public Iterator getNodeIterator()
	{
		List accum = new ArrayList();
		for (Iterator i=innerGraph.getNodeIterator(); i.hasNext(); ) {
	    GraphId id = (GraphId)i.next();
	    if (contains(id)) accum.add(id);
		}
		return accum.iterator();
	}


	public Set followLink(GraphId from,String linkLabel)
	{
		if (!contains(from)) return Collections.EMPTY_SET;
		else {
	    Set result = new HashSet();
	    Set toSet = innerGraph.followLink(from,linkLabel);
	    for (Iterator i=toSet.iterator(); i.hasNext(); ) {
				GraphId to = (GraphId)i.next();
				if (containsEdge(linkLabel,from,to)) {
					result.add(to);
				}
	    }
	    return result;
		}
	}

	public Set getEdgeLabels(GraphId from)
	{
		return innerGraph.getEdgeLabels(from);
	}

	public Distribution walk1(GraphId from)
	{
		Distribution dist = new TreeDistribution();
		for (Iterator i=getEdgeLabels(from).iterator(); i.hasNext(); ) {
	    String linkLabel = (String)i.next();
	    Distribution linkDist = walk1(from,linkLabel);
	    for (Iterator j=linkDist.iterator(); j.hasNext(); ) {
				GraphId to = (GraphId)j.next();
				double w = linkDist.getLastWeight();
				if (containsEdge(linkLabel,from,to)) {
					dist.add( w, to );
				}
	    }
		}
		return dist;
	}

	public Distribution walk1(GraphId from,String linkLabel)
	{
		Distribution dist = innerGraph.walk1(from,linkLabel);
		for (Iterator i=dist.iterator(); i.hasNext(); ) {
	    GraphId to = (GraphId)i.next();
	    if (!containsEdge(linkLabel,from,to)) dist.remove( to );
		}
		return dist;
	}

	public String getProperty(GraphId from,String prop)
	{
		return innerGraph.getProperty(from,prop);
	}

	public String getTextContent(GraphId id)
	{
		return innerGraph.getTextContent(id);
	}

	public Distribution asQueryDistribution(String queryString)
	{
		Distribution dist = innerGraph.asQueryDistribution(queryString);
		for (Iterator i=dist.iterator(); i.hasNext(); ) {
	    GraphId id = (GraphId)i.next();
	    if (!contains(id)) dist.remove( id );
		}
		return dist;
	}
}
