# Supplementary material for: A graph-search framework for associating gene identifiers with documents
Source: BMC Bioinformatics. 2006 Oct 10;7:440. doi: 10.1186/1471-2105-7-440 (PMC1617121; doi:10.1186/1471-2105-7-440)
Supplement: Additional File 1 — The code used for graph-search and learning-to-rank in this paper has been submitted as an additional file: a gzip-compressed tar file, with all code under an open source license. The code requires installation of Minorthird, another open-source package. The README.txt file in the top-level directory details how to compile and use the code. The code for combining NER and soft matching is implemented a special case of the graph search that uses a restricted set of paths through the graph, realized using the class SoftDictEntitySearcher. Code availability and requirements All code is implemented in Java, and has been verified to run on both Windows XP (with cygwin) and Red Hat Linux environments. The most recent version of the code is available via anonymous CVS from the authors, using the following commands: export CVS_RSH=ssh export cvsroot=:pserver:anonymous@raff.ml.cmu.edu:/usr1/cvsroot % cvs login (anything as a password) % cvs checkout ghirl [file 1471-2105-7-440-S1.gz › ghirl/src/ghirl/graph/SearchResultCache.java]

package ghirl.graph;

import java.util.*;
import java.io.*;
import java.util.zip.*;

import com.sleepycat.bind.serial.*;
import com.sleepycat.bind.tuple.*;
import com.sleepycat.je.*;

import edu.cmu.minorthird.util.*;
import ghirl.util.*;

/** Save results of a GraphSearcher.
 */

public class SearchResultCache extends SleepycatDB
{
    private Database id2ResultMap;

    public SearchResultCache(String dbName,char mode)
    {
	try {
	    initDBs(dbName,mode);
	    id2ResultMap = openDB("_searchResult");
	} catch (Exception ex) {
	    handleException(ex);
	}
    }

    public void clear(GraphId id)
    {
	try {
	    clearDB( id2ResultMap, id.toString() );
	} catch (Exception ex) {
	    handleException(ex);
	}
    }

    public void put(GraphId id,Distribution d)
    {
	try {
	    //System.out.println("storing "+d+" for "+id);
	    putDB( id2ResultMap, id.toString().getBytes("UTF-8"), toBytes(d) );
	    //System.out.println("retrieval should give "+get(id));
	} catch (Exception ex) {
	    handleException(ex);
	}
    }

    public Distribution get(GraphId id)
    {
	try {
	    byte[] bytes = getFirstDB(id2ResultMap, id.toString().getBytes("UTF-8"));
	    if (bytes==null) return null;
	    else return fromBytes( bytes );
	} catch (Exception ex) {
	    handleException(ex);
	    return null;
	}
    }

    private void handleException(Exception ex)
    {
	ex.printStackTrace();
	throw new IllegalStateException("unexpected error in SearchResultCache: "+ex);
    }


    /** Convert a distribution over graphids's into an array of bytes. */
    static private byte[] toBytes(Distribution d) throws IOException
    {
	ByteArrayOutputStream byteArrayStream = new ByteArrayOutputStream();
	PrintStream out = new PrintStream(new GZIPOutputStream(byteArrayStream));
	//PrintStream out = new PrintStream(byteArrayStream);
	for (Iterator i=d.iterator(); i.hasNext(); ) {
	    GraphId id = (GraphId)i.next();
	    out.println(id.toString());
	    double w = d.getLastWeight();
	    out.println(w);
	}
	out.close();
	return byteArrayStream.toByteArray();
    }

    /** Recover a Distribution from a byte array produced by toBytes() */
    static private Distribution fromBytes(byte[] bytes) throws IOException
    {
	ByteArrayInputStream byteArrayStream = new ByteArrayInputStream(bytes);
	LineNumberReader in = new LineNumberReader(new InputStreamReader(new GZIPInputStream(byteArrayStream)));
	//LineNumberReader in = new LineNumberReader(new InputStreamReader(byteArrayStream));
	Distribution d = new TreeDistribution();
	String line = null;
	while ((line = in.readLine())!=null) {
	    GraphId id = GraphId.fromString(line);
	    String weightString = in.readLine();
	    d.add( StringUtil.atof(weightString), id );
	}
	in.close();
	return d;
    }

    // for testing purposes
    private static void testMain(String[] args) throws IOException
    {
	if (args.length<3) {
	    System.out.println("cache mode keyId [id1 ... idk]");
	    System.exit(0);
	}
	SearchResultCache cache = new SearchResultCache(args[0], args[1].charAt(0));
	GraphId key = GraphId.fromString(args[2]);
	Distribution d = new TreeDistribution();
	for (int i=3; i<args.length; i++) {
	    d.add( 1.0, GraphId.fromString(args[i]) );
	}
	if (d.size()>0) {
	    cache.put( key, d );				
	} else {
	    d = cache.get( key );
	    System.out.println("Result for "+key+":\n" + d);
	    System.out.println("Formatted Result for "+key+":\n" + d.format());
	}
	cache.sync();
    }

    public static void cacheGeneIdSearchMain(String[] args) throws IOException
    {
	Graph graph = new TextGraph("mouse",'r');
	BasicWalker walker = new BasicWalker();
	walker.setGraph( graph );
	//walker.setNumSteps(3000);
	String synonymListFileName = "data/mouse/mouse_synonyms.list";
	SearchResultCache cache = new SearchResultCache("mouseGeneId-top1000",'w');

	Runtime rt = Runtime.getRuntime();

	int n = 0;
	LineNumberReader in = new LineNumberReader(new FileReader(new File(synonymListFileName)));
	String line = null;
	ProgressCounter pc = new ProgressCounter("loading "+synonymListFileName,"lines");
	while ((line = in.readLine())!=null) {
	    n++;
	    if (n<50000) continue;
	    //System.out.println("read: "+line);
	    String[] parts = line.split("\\t+");
	    String normalIdName = parts[0].replace(':','_');
	    GraphId normalId = GraphId.fromString(normalIdName);
	    Distribution c = cache.get( normalId );
	    if (c!=null) {
		//System.out.println("result found for "+normalId);
	    } else {
		Distribution d = walker.search( normalId ).copyTopN( 1000 );
		cache.put( normalId, d );
		System.out.println("stored distribution of "+d.size()+" for "+normalId);
		if (n%10==0) cache.sync();
		//if (n%10==0) walker.clearCache();
		System.out.println("Memory usage after "+n+" lines: "+((double)rt.totalMemory()/(1024*1024))+"Mb");
	    }
	    pc.progress();
	}
	pc.finished();
	in.close();
	cache.sync();
    }
}
