# Supplementary material for: A graph-search framework for associating gene identifiers with documents
Source: BMC Bioinformatics. 2006 Oct 10;7:440. doi: 10.1186/1471-2105-7-440 (PMC1617121; doi:10.1186/1471-2105-7-440)
Supplement: Additional File 1 — The code used for graph-search and learning-to-rank in this paper has been submitted as an additional file: a gzip-compressed tar file, with all code under an open source license. The code requires installation of Minorthird, another open-source package. The README.txt file in the top-level directory details how to compile and use the code. The code for combining NER and soft matching is implemented a special case of the graph search that uses a restricted set of paths through the graph, realized using the class SoftDictEntitySearcher. Code availability and requirements All code is implemented in Java, and has been verified to run on both Windows XP (with cygwin) and Red Hat Linux environments. The most recent version of the code is available via anonymous CVS from the authors, using the following commands: export CVS_RSH=ssh export cvsroot=:pserver:anonymous@raff.ml.cmu.edu:/usr1/cvsroot % cvs login (anything as a password) % cvs checkout ghirl [file 1471-2105-7-440-S1.gz › ghirl/src/ghirl/graph/SoftDictEntitySearcher.java]

package ghirl.graph;

import java.util.*;
import java.io.*;
import ghirl.util.*;
import edu.cmu.minorthird.text.*;
import edu.cmu.minorthird.util.*;
import com.wcohen.ss.*;
import com.wcohen.ss.lookup.*;
import com.wcohen.ss.tokens.*;
import com.wcohen.ss.api.*;

/** Uses a SecondString "soft dictionary" and a Minorthird entity
 * extractor as steps in fixed search in which extracted entities are
 * matched to a soft dictionary of synonyms for a normalized
 * identifier.  This is a baseline method for entity normalization
 * problems.
 */

public class SoftDictEntitySearcher extends ProgrammableSearcher
{
    private String doc2Labels = TextGraph.ANNOTATES_TEXT_EDGE_LABEL+"Inverse";
    private String type2Instance = "isaInverse";
    private SoftDictionary softDict = new SoftDictionary(new SimpleTokenizer(true,true));
    private Map normalIdMap = new HashMap();
    private String spanType;

    /**
     * The soft dictionary is formed from a 'synonym list', which is a
     * set of normalized identifiers, each of which is mapped to
     * 'synonyms' for those identifiers, as defined by the parameters
     * graph, normalizedIdType, and normalizedId2Synonym.  Once it is
     * built, the the SoftDictEntitySearcher searches on this path:
     *
     * FILE$someFile -doc2Labels-> LABEL$someMinorthirdLabels
     * -hasSpanType-> TEXT$someEntityName -softDictionary->
     * $normalizedIdOfBestMatchToEntity
     *
     * @param graph the graph to build the soft dictionary from
     * @param normalizedIdType the type associated the normalized
     * identifiers -- eg for each GraphId x for a normalized
     * identifier, there is an edge "x isa normalizedIdType".
     * @param normalizedIdType for each GraphId x that is a normalized
     * identifier, there are some edges "x normalizedId2Synonym yi"
     * where yi is a synonym for x.
     *
     */
    public SoftDictEntitySearcher(TextGraph graph,String spanType,String normalizedIdType,String normalizedId2Synonym)
    {
	this.spanType = spanType;
	String labels2Span = "has" + spanType.substring(0,1).toUpperCase() + spanType.substring(1);
	System.out.println("path="+doc2Labels+" "+labels2Span+" softTFIDF ");

	// build the dictionary
	buildDictionary(graph,normalizedIdType,normalizedId2Synonym);
	// create the pipeline of search steps
	setSteps( buildSteps(labels2Span) );
	//setTrace(true);
    }

    public SoftDictEntitySearcher(String spanType,String synonymListFileName)
    {
	this.spanType = spanType;
	String labels2Span = "has" + spanType.substring(0,1).toUpperCase() + spanType.substring(1);
	System.out.println("path="+doc2Labels+" "+labels2Span+" softTFIDF ");
	// build the dictionary
	try {
	    buildDictionary(synonymListFileName);
	} catch (IOException ex) {
	    throw new IllegalArgumentException("can't open "+synonymListFileName+": "+ex);
	}
	// create the pipeline of search steps
	setSteps( buildSteps(labels2Span) );
	//setTrace(true);
    }

    private ProgrammableSearcher.SearchStep[] buildSteps(String labels2Span)
    {
	return
	    new ProgrammableSearcher.SearchStep[]{
		new ProgrammableSearcher.LinkStep( doc2Labels ),
		new ProgrammableSearcher.LinkStep( labels2Span ),
		new SoftDictionaryStep( softDict, normalIdMap )
		//was: ,new ProgrammableSearcher.LinkStep( normalizedId2Synonym+"Inverse" )
	    };
    }

    private void buildDictionary(String synonymListFileName) throws IOException,FileNotFoundException
    {
	System.err.println("loading synonyms from "+synonymListFileName+"...");
	LineNumberReader in = new LineNumberReader(new FileReader(new File(synonymListFileName)));
	String line = null;
	ProgressCounter pc = new ProgressCounter("loading "+synonymListFileName,"lines");
	while ((line = in.readLine())!=null) {
	    //System.out.println("read: "+line);
	    String[] parts = line.split("\\t+");
	    String normalIdName = parts[0].replace(':','_');
	    for (int i=1; i<parts.length; i++) {
		softDict.put( parts[i], null );
		normalIdMap.put( parts[i], normalIdName );
	    }
	    pc.progress();
	}
	pc.finished();
	in.close();
    }

    private void buildDictionary(TextGraph graph,String normalizedIdType,String normalizedId2Synonym)
    {
	PathSearcher normalizedIdFinder = new PathSearcher(type2Instance);
	PathSearcher synonymFinder = new PathSearcher(normalizedId2Synonym);
	setGraph(graph);
	normalizedIdFinder.setGraph(graph);
	synonymFinder.setGraph(graph);
	GraphId normalizedIdTypeId = GraphId.fromString(normalizedIdType);
	System.out.println("finding normalized ids...");
	Distribution normalizedIdDist = normalizedIdFinder.search(normalizedIdTypeId);
	System.out.println("building dictionary...");
	ProgressCounter pc = new ProgressCounter("building soft dictionary","graph node");
	for (Iterator i=normalizedIdDist.iterator(); i.hasNext(); ) {
	    GraphId normalizedId = (GraphId)i.next();
	    Distribution synonynmDist = synonymFinder.search(normalizedId);
	    for (Iterator j=synonynmDist.iterator(); j.hasNext(); ) {
		GraphId synonymId = (GraphId)j.next();
		String content = graph.getTextContent(synonymId);
		softDict.put( content, null );
		//was: normalIdMap.put( content, synonymId );
		normalIdMap.put( content, normalizedId );
	    }
	    pc.progress();
	}
	pc.finished();
	System.out.println("softDict has "+softDict.size()+" entries");
	
    }

    public class SoftDictionaryStep extends ProgrammableSearcher.SearchStep
    {
	private SoftDictionary softDict;
	private Map normalIdMap;
	/**
	 * @param the normalIdMap maps strings that are entries in the softDict
	 * to either GraphId's, or strings which are the shortName() of 
	 * a GraphId.
	 */
	public SoftDictionaryStep(SoftDictionary softDict, Map normalIdMap) 
	{ 
	    this.softDict=softDict; 
	    this.normalIdMap = normalIdMap;
	}
	public Distribution takeStep(GraphId id) 
	{
	    String content = graph.getTextContent(id);
	    StringWrapper w = (StringWrapper)softDict.lookup( content );
	    if (w==null) {
		//System.out.println("softDict: "+id+"="+content+" => NULL");
		return TreeDistribution.EMPTY_DISTRIBUTION;
	    }  else {
		Object normalIdHandle = normalIdMap.get(w.unwrap());
		//System.out.println("softDict: "+id+"="+content+" => "+ normalIdHandle);
		GraphId normalId = null;
		if (normalIdHandle instanceof GraphId) {
		    normalId = (GraphId)normalIdHandle;
		    //System.out.println("handle was a graphId = " + normalId);
		} else if (normalIdHandle instanceof String) {
		    normalId = graph.getNodeId( GraphId.DEFAULT_FLAVOR, (String)normalIdHandle );
		    //System.out.println("handle's graphid is "+normalId);
		} else {
		    throw new IllegalArgumentException("unexpected normalId type "+normalId.getClass());
		}
		if (normalId==null) return TreeDistribution.EMPTY_DISTRIBUTION;
		else return new TreeDistribution(normalId);
	    }
	}
    }

    public Set normalizedIdsFor(TextLabels labels)
    {
	Set result = new HashSet();
	for (Span.Looper i = labels.instanceIterator(spanType); i.hasNext(); ) {
	    Span span = i.nextSpan();
	    String entity = span.asString();
	    StringWrapper w = (StringWrapper)softDict.lookup( entity );
	    GraphId nid = (GraphId)normalIdMap.get(w.unwrap());
	    if (w!=null) result.add( nid.getShortName() );
	}
	return result;
    }


    public static void main(String[] args) throws IOException
    {
	if (args.length<5) {
	    System.out.println("usage: graphName spanType normalType normal2synLink textFile textLabelsFile");
	    System.out.println("example: lite-mouse likelyProtein geneId synonym foo.txt foo.labels");
	    System.out.println("         where the docIds in foo.labels are 'someFile'");
	    System.exit(0);
	}

	TextGraph g = new TextGraph(args[0],'r');
	SoftDictEntitySearcher s = new SoftDictEntitySearcher(g,args[1],args[2],args[3]);
	String textFileContents = IOUtil.readFile(new File(args[4]));
	TextBase textBase = new BasicTextBase();
	textBase.loadDocument( "someFile", textFileContents );
	TextLabels textLabels = new TextLabelsLoader().loadOps( textBase, new File(args[5]) );
	Set normalizedIds = s.normalizedIdsFor( textLabels );
	System.out.println("normalized: "+normalizedIds);
    }
}
