# Supplementary material for: A graph-search framework for associating gene identifiers with documents
Source: BMC Bioinformatics. 2006 Oct 10;7:440. doi: 10.1186/1471-2105-7-440 (PMC1617121; doi:10.1186/1471-2105-7-440)
Supplement: Additional File 1 — The code used for graph-search and learning-to-rank in this paper has been submitted as an additional file: a gzip-compressed tar file, with all code under an open source license. The code requires installation of Minorthird, another open-source package. The README.txt file in the top-level directory details how to compile and use the code. The code for combining NER and soft matching is implemented a special case of the graph search that uses a restricted set of paths through the graph, realized using the class SoftDictEntitySearcher. Code availability and requirements All code is implemented in Java, and has been verified to run on both Windows XP (with cygwin) and Red Hat Linux environments. The most recent version of the code is available via anonymous CVS from the authors, using the following commands: export CVS_RSH=ssh export cvsroot=:pserver:anonymous@raff.ml.cmu.edu:/usr1/cvsroot % cvs login (anything as a password) % cvs checkout ghirl [file 1471-2105-7-440-S1.gz › ghirl/src/ghirl/graph/SoftDictSearcher.java]

package ghirl.graph;

import java.util.*;
import ghirl.util.*;
import com.wcohen.ss.*;
import com.wcohen.ss.lookup.*;
import com.wcohen.ss.tokens.*;
import com.wcohen.ss.api.*;

/** Computes a new edge in a graph based on a "soft dictionary".
 */

public class SoftDictSearcher extends AbstractGraphSearcher
{
    private SoftDictionary softDict = new SoftDictionary(new SimpleTokenizer(true,true));
    private Map idMap = new HashMap();

    public SoftDictSearcher(Graph graph,String dictEntriesFilter)
    {
	NodeFilter filter = new NodeFilter(dictEntriesFilter);
	for (Iterator i=graph.getNodeIterator(); i.hasNext(); ) {
	    GraphId id = (GraphId)i.next();
	    if (filter.accept(graph,id)) {
		String content = graph.getTextContent(id);
		idMap.put( content, id );
		softDict.put( id.toString(), content, null );
	    }
	}
	System.out.println("created softDict with "+softDict.size()+" entries from "+dictEntriesFilter);
    }
    public Distribution search(Distribution queryDistribution)
    {
	Distribution result = new TreeDistribution();
	for (Iterator i=queryDistribution.iterator(); i.hasNext(); ) {
	    GraphId id = (GraphId)i.next();
	    String content = graph.getTextContent(id);
	    StringWrapper w = (StringWrapper)softDict.lookup(id.toString(),content);
	    if (w!=null) {
		GraphId lookedUpId = (GraphId)idMap.get(w.unwrap());
		result.add(1.0,lookedUpId);
		//System.out.println("softDict: "+id+"="+content+" => "
		//+w.unwrap()+" => "+lookedUpId+"="+graph.getTextContent(lookedUpId));
	    }
	}
	return result;
    }
}
