# Supplementary material for: A graph-search framework for associating gene identifiers with documents
Source: BMC Bioinformatics. 2006 Oct 10;7:440. doi: 10.1186/1471-2105-7-440 (PMC1617121; doi:10.1186/1471-2105-7-440)
Supplement: Additional File 1 — The code used for graph-search and learning-to-rank in this paper has been submitted as an additional file: a gzip-compressed tar file, with all code under an open source license. The code requires installation of Minorthird, another open-source package. The README.txt file in the top-level directory details how to compile and use the code. The code for combining NER and soft matching is implemented a special case of the graph search that uses a restricted set of paths through the graph, realized using the class SoftDictEntitySearcher. Code availability and requirements All code is implemented in Java, and has been verified to run on both Windows XP (with cygwin) and Red Hat Linux environments. The most recent version of the code is available via anonymous CVS from the authors, using the following commands: export CVS_RSH=ssh export cvsroot=:pserver:anonymous@raff.ml.cmu.edu:/usr1/cvsroot % cvs login (anything as a password) % cvs checkout ghirl [file 1471-2105-7-440-S1.gz › ghirl/src/ghirl/graph/StringSimilarityAnnotator.java]

package ghirl.graph;


import java.util.*;
import java.io.*;
import ghirl.util.*;
import edu.cmu.minorthird.util.ProgressCounter;
import com.wcohen.ss.*;
import com.wcohen.ss.lookup.*;
import com.wcohen.ss.tokens.*;
import com.wcohen.ss.api.*;


public class StringSimilarityAnnotator extends GraphAnnotator
{
	/** Create a variant of this annotator with a possibly different
	 * edge label, precondition, and postcondition, but the same
	 * similarity metric.  
	 */
	public StringSimilarityAnnotator makeVariant(String linkLabel,String preconditionDef,String postconditionDef)
	{
		SimilarityRescoringSearcher simSearcher = (SimilarityRescoringSearcher)getEdgeDefinition();
		NodeFilter precondition = new NodeFilter(preconditionDef);
		NodeFilter postcondition = new NodeFilter(postconditionDef);

		StringSimilarityAnnotator variant = 
			new StringSimilarityAnnotator(linkLabel,
																		precondition,
																		simSearcher.makeVariant(precondition,postcondition));
		
		return variant;
	}
	private StringSimilarityAnnotator(String linkLabel,NodeFilter precondition,GraphSearcher edgeDef)
	{
		super(linkLabel,precondition,edgeDef);
	}


	/** Uses the SoftTFIDF measure as the StringDistanceLearner,
	 * and trains it on the supplied synonym-list file.
	 *
	 * @param synonymListFile contains "training data" (sample
	 * strings to compute TF stats) for the SoftDictionary.  Each line
	 * is a tab-separated list of sample strings, the first of which
	 * is an identifier (which is ignored).
	 */
	public StringSimilarityAnnotator(String linkLabel,String precondition,String postcondition,
																	 File synonymListFile)
	{
		this(linkLabel,precondition,postcondition,new JaroWinklerTFIDF());
		SimilarityRescoringSearcher simSearcher = (SimilarityRescoringSearcher)getEdgeDefinition();
		simSearcher.train(synonymListFile);
	}


	/** Uses the SoftTFIDF measure as the StringDistanceLearner.
	 */
	public StringSimilarityAnnotator(String linkLabel,String precondition,String postcondition)
	{
		this(linkLabel,precondition,postcondition,new JaroWinklerTFIDF());
	}
    

	/** @param distanceLearnerSpec specifies a StringDistanceLearner in the format used by
	 * com.wcohen.ss.DistanceLearnerFactory.  For example, 
	 * <p>
	 * <code> 
	 * SoftTFIDF[tokenMatchThreshold=0.9]/WinklerVariant/Jaro
	 * </code>
	 * <p>
	 * builds the JaroWinklerTFIDF class.
	 */
	public StringSimilarityAnnotator(String linkLabel,String precondition,String postcondition,
																	 String distanceLearnerSpec)
	{
		this(linkLabel,precondition,postcondition,DistanceLearnerFactory.build(distanceLearnerSpec));
	}

	/** As the default edge definition, search for paths of the form
	 * precondition -hasTerm-> term -inFile-> postcondition 
	 */
	public StringSimilarityAnnotator(String linkLabel,String precondition,String postcondition,
																	 StringDistanceLearner distanceLearner)
	{
		this(linkLabel,precondition,postcondition,
				 new PathSearcher(TextGraph.HASTERM_EDGE_LABEL+" "+TextGraph.INFILE_EDGE_LABEL),
				 distanceLearner);
	}


	/**
	 * @param distanceLearner nodes found by using edgeDefinition will be rescored according to their
	 * similarity to the start node according to this distance metric.
	 * This should produce scores between 0 and 1.
	 * @param postcondition the output of the edgeDefinition will be
	 * filtered using the postcondition, and the distanceLearner will
	 * be trained assuming that its arguments satisfy either the
	 * precondition or postcondition.
	 */
	public StringSimilarityAnnotator(String linkLabel,String precondition,String postcondition,
																	 GraphSearcher edgeDefinition, StringDistanceLearner distanceLearner)

	{
		super(linkLabel,
					precondition,
					new SimilarityRescoringSearcher(precondition,postcondition,distanceLearner,edgeDefinition));
	}
    
	private static class SimilarityRescoringSearcher implements GraphSearcher
	{
		private NodeFilter precondition, postcondition;
		private StringDistanceLearner distanceLearner;
		private StringDistance distance;
		private GraphSearcher innerSearcher;
		private boolean trainingForDistanceMeasureGiven = false;
		private Graph noncachingVersionOfCurrentGraph, graph;
		private List variantList = new ArrayList();

		public SimilarityRescoringSearcher makeVariant(NodeFilter pre,NodeFilter post)
		{
			SimilarityRescoringSearcher variant = new SimilarityRescoringSearcher();
			variant.innerSearcher = innerSearcher;
			variant.precondition = pre;
			variant.postcondition = post;
			variant.distance = distance;
			variant.variantList = null;
			variantList.add( variant );
			return variant;
		}
		

		public SimilarityRescoringSearcher() {;}

		public SimilarityRescoringSearcher(String precondition,String postcondition,
																			 StringDistanceLearner distanceLearner,
																			 GraphSearcher innerSearcher)
		{
	    this.distanceLearner = distanceLearner;
	    this.innerSearcher = innerSearcher;
	    this.precondition = new NodeFilter(precondition);
	    this.postcondition = new NodeFilter(postcondition);
	    this.noncachingVersionOfCurrentGraph = null;
		}

		public void train(File synonymListFile)
		{
	    distance = new MySynonynTeacher(synonymListFile).train( distanceLearner );
	    trainingForDistanceMeasureGiven = true;
			// broadcast changes to variants
			for (Iterator i=variantList.iterator(); i.hasNext(); ) {
				SimilarityRescoringSearcher variant = (SimilarityRescoringSearcher)i.next();
				variant.distance = distance;
			}
		}

		// keep track of when the graph changes
		public void setGraph(Graph graph) 
		{ 
	    this.graph = graph;
	    innerSearcher.setGraph(graph);
	    if (trainingForDistanceMeasureGiven || variantList==null) return;
	    // otherwise, decide if we need to train
	    Graph innerGraph = graph; 
	    while (innerGraph instanceof CachingGraph) {
				innerGraph = ((CachingGraph)innerGraph).getInnerGraph();
	    }
	    if (noncachingVersionOfCurrentGraph!=innerGraph) {
				// a "real" change in the graph
				noncachingVersionOfCurrentGraph = innerGraph;
				System.out.println("training "+distanceLearner);
				distance = new MyGraphTeacher().train( distanceLearner );
	    }
		}
		public Graph getGraph() 
		{ 
	    return graph; 
		}
		// we only expect one type of search to happen...
		public Distribution search(GraphId id, NodeFilter nodeFilter)
		{
	    throw new IllegalStateException("unexpected usage");
		}
		public Distribution search(Distribution queryDistribution,NodeFilter nodeFilter)
		{
	    throw new IllegalStateException("unexpected usage");
		}
		public Distribution search(Distribution queryDistribution)
		{
	    throw new IllegalStateException("unexpected usage");
		}
		// search for candidates and rescore
		public Distribution search(GraphId fromId)
		{
	    //System.out.println("SimilarityRescoringSearcher: from "+fromId);
	    Distribution original = innerSearcher.search(fromId,postcondition);
	    //System.out.println("innerSearcher finds "+original.size()+" nodes");
	    Distribution rescored = new TreeDistribution();
	    StringWrapper fromWrapper = distance.prepare( graph.getTextContent(fromId) );
	    for (Iterator i=original.iterator(); i.hasNext(); ) {
				GraphId toId = (GraphId)i.next();
				StringWrapper toWrapper = distance.prepare( graph.getTextContent(toId) );
				double score = distance.score( fromWrapper, toWrapper );
				rescored.add( score, toId );
	    }
	    return rescored;
		}

		//
		// for unsupervised training
		//
		private abstract class MyTeacher extends StringDistanceTeacher 
		{
	    protected DistanceInstanceIterator distanceInstancePool() {
				return new BasicDistanceInstanceIterator( Collections.EMPTY_SET.iterator() );
	    }
	    protected DistanceInstanceIterator distanceExamplePool() {
				return new BasicDistanceInstanceIterator( Collections.EMPTY_SET.iterator() );			
	    }
	    protected DistanceInstance labelInstance(DistanceInstance distanceInstance) {
				return null;
	    }
	    protected boolean hasAnswers() {
				return false;
	    }
		}
		private class MyGraphTeacher extends MyTeacher
		{
	    protected StringWrapperIterator stringWrapperIterator() { 
				return new MyGraphStringWrapperIterator(); 
	    }
		}
		private class MySynonynTeacher extends MyTeacher
		{
	    private List accum = new ArrayList();
	    public MySynonynTeacher(File synonymListFile)
	    {
				try {
					LineNumberReader in = new LineNumberReader(new FileReader(synonymListFile));
					String line = null;
					ProgressCounter pc = new ProgressCounter("loading "+synonymListFile,"lines");
					while ((line = in.readLine())!=null) {
						String[] parts = line.split("\\t+");
						for (int i=1; i<parts.length; i++) {
							accum.add( new BasicStringWrapper(parts[i]) );
						}
						pc.progress();
					}
					pc.finished();
					in.close();
				} catch (IOException ex) {
					throw new IllegalStateException("error: "+ex);
				}
				System.out.println("loaded "+accum.size()+" training strings from "+synonymListFile);
	    }
	    protected StringWrapperIterator stringWrapperIterator() { 
				return new BasicStringWrapperIterator( accum.iterator() );
	    }
		}

		// create string wrappers for all nodes that match a pre/post condition and return them
		private class MyGraphStringWrapperIterator implements StringWrapperIterator
		{
	    private Iterator i;
	    private GraphId nextValidNode;
	    public MyGraphStringWrapperIterator()  
	    {	
				i = graph.getNodeIterator(); 
				nextValidNode = null; 
				advance();
	    }
	    public boolean hasNext() 
	    { 
				return nextValidNode!=null; 
	    }
	    public Object next() 
	    { 
				StringWrapper w = new BasicStringWrapper( graph.getTextContent(nextValidNode) );
				advance(); 
				return w;
	    }
	    public void remove()
	    {
				throw new UnsupportedOperationException("can't remove!");
	    }
	    public StringWrapper nextStringWrapper() 
	    { 
				return (StringWrapper)next(); 
	    }
	    private void advance()
	    {
				while (i.hasNext()) {
					GraphId id = (GraphId)i.next();
					if (postcondition.accept(graph,id) || precondition.accept(graph,id)) {
						nextValidNode = id;
						return;
					}
				}
				nextValidNode = null;
	    }
		}
	}
}
