# Supplementary material for: A graph-search framework for associating gene identifiers with documents
Source: BMC Bioinformatics. 2006 Oct 10;7:440. doi: 10.1186/1471-2105-7-440 (PMC1617121; doi:10.1186/1471-2105-7-440)
Supplement: Additional File 1 — The code used for graph-search and learning-to-rank in this paper has been submitted as an additional file: a gzip-compressed tar file, with all code under an open source license. The code requires installation of Minorthird, another open-source package. The README.txt file in the top-level directory details how to compile and use the code. The code for combining NER and soft matching is implemented a special case of the graph search that uses a restricted set of paths through the graph, realized using the class SoftDictEntitySearcher. Code availability and requirements All code is implemented in Java, and has been verified to run on both Windows XP (with cygwin) and Red Hat Linux environments. The most recent version of the code is available via anonymous CVS from the authors, using the following commands: export CVS_RSH=ssh export cvsroot=:pserver:anonymous@raff.ml.cmu.edu:/usr1/cvsroot % cvs login (anything as a password) % cvs checkout ghirl [file 1471-2105-7-440-S1.gz › ghirl/src/ghirl/graph/TextGraph.java]

package ghirl.graph;

import org.apache.lucene.analysis.*;
import org.apache.lucene.analysis.standard.StandardAnalyzer;
import org.apache.lucene.analysis.standard.StandardFilter;
import org.apache.lucene.document.*;
import org.apache.lucene.index.*;
import org.apache.lucene.search.*;
import org.apache.lucene.queryParser.*;


import edu.cmu.minorthird.util.*;
import edu.cmu.minorthird.text.TextBase;
import edu.cmu.minorthird.text.TextLabels;
import edu.cmu.minorthird.text.MutableTextLabels;
import edu.cmu.minorthird.text.BasicTextLabels;
import edu.cmu.minorthird.text.BasicTextBase;
import edu.cmu.minorthird.text.TextLabelsLoader;
import edu.cmu.minorthird.text.Span;
import ghirl.util.*;

import java.util.*;
import java.io.*;
import java.net.URL;
import java.net.MalformedURLException;
import org.apache.log4j.*;

/** A graph structure that can contain "text nodes".  There are implicit
 * links from text nodes to terms, and terms to text nodes, which are
 * maintained by using a lucene index.
 *
 * Special nodes maintained by this, along with the GraphLoader line that
 * creates them:
 *
 * <ul>
 * <li>node FILE$filename: a text node containing all the text in the file.
 * <li>node TEXT$id word1 ... wordK: a text node containing the text "word1 ... wordK".
 * <li>node LABELS$file1 FILE$file2: creates a new "labels" node.  file1 is a minorthird .labels
 * file which annotates file2 (and no other file). The document id's in file1 should all
 * be "someFile". 
 *
 * <p>If LABELS$file1 asserts that there is a span of spanType type1
 * containing the text TEXT$text1 = "span text 1", then the relations created are
 * as follows: LABELS$file1 _annotates FILE$file2, LABELS$file1
 * _hasSpanType file2//type1, file2//type1 _hasSpan text1,
 * and LABELS$file1 hasType1 text1.
 *
 </ul>
*/
public class TextGraph implements MutableGraph
{
	private static Logger log = Logger.getLogger(TextGraph.class);

	public static final String FILE_TYPE = "FILE";
	public static final String TEXT_TYPE = "TEXT";
	public static final String LABELS_TYPE = "LABELS";
	public static final String TEXT_HANDLE_FIELD = "fileName";
	public static final String FLAVOR_FIELD = "flavor";
	public static final String CONTENTS_FIELD = "fileContents";
	public static final String HASTERM_EDGE_LABEL = "_hasTerm";
	public static final String INFILE_EDGE_LABEL = "_inFile";
	public static final String HASSPANTYPE_EDGE_LABEL = "_hasSpanType";
	public static final String HASSPAN_EDGE_LABEL = "_hasSpan";
	public static final String ANNOTATES_TEXT_EDGE_LABEL = "_annotates";
	public static final String TERM_TYPE = "TERM";

	private static final StringEncoder ENCODER = GraphLoader.ENCODER;

	boolean frozenFlag = false;

	private String indexFileName, dbFileName;
	private IndexWriter writer = null;
	private IndexReader index = null;
	private Searcher searcher = null;
	//private Analyzer analyzer = new StandardAnalyzer();
	private Analyzer analyzer = new TextGraphLexer();

	private int maxHits = 50; // max number of documents returned in a search
	private int maxWords = 50; // max number of words used from a document
	// if true, weight graph so that sum of all edges of each link type are uniform
	private boolean 
	equalWeightLinkTypes = true;

	// the graph that holds non-text links
	private MutableGraph innerGraph; 

	private TFIDFWeighter weighter = new TFIDFWeighter();

	/* Create a text graph.  Data wil be stored under the directory named by
	 * the property ghirl.dbDir (in the properties file ghirl.properties).
	 *
	 * @param mode 'w' for write, 'r' for read
	 */
	public TextGraph(String fileStem,char mode)
	{
		String baseDir = Config.getProperty("ghirl.dbDir");
		if (baseDir==null) {
	    throw new IllegalArgumentException("The property ghirl.dbDir must be defined!");
		}

		File baseDirFile = new File(baseDir);
		if (!baseDirFile.exists() || !baseDirFile.isDirectory()) {
	    throw new IllegalArgumentException("The directory "+baseDirFile+" must exist");
		}
		indexFileName = baseDir + File.separatorChar + fileStem+"_lucene.index";
		dbFileName = baseDir + File.separatorChar + fileStem+"_db";
		if (mode=='w') {
	    // clear and re-open the database
	    rm_r(new File(dbFileName));
	    innerGraph = new PersistantGraph(dbFileName,mode);
	    // clear and re-open the text index
	    rm_r(new File(indexFileName));
	    try {
				writer = new IndexWriter(indexFileName, analyzer, true);
	    } catch (IOException ex) {
				throw new IllegalArgumentException("can't create lucene writer: "+ex);
	    }
		} else if (mode=='r') {
	    innerGraph = new PersistantGraph(dbFileName,mode);
	    if (!new File(indexFileName).exists()) {
				throw new IllegalArgumentException("lucene index doesn't exist");
	    }
	    freeze();
		} else {
	    throw new IllegalArgumentException("mode must be 'r' or 'w'");
		}
	}

	/** Set number of documents to look at when 'walking' from a term 
	 */
	public void setMaxHits(int n) { maxHits=n; }

	public int getMaxHits() { return maxHits; }

	/** Set number of documents to look at when 'walking' from a term 
	 */
	public void setMaxWords(int n) { maxWords=n; }

	public int getMaxWords() { return maxWords; }

	//
	// these are used to make sure that everything is added to the
	// index before it's ever accessed.  the first access forces a
	// 'freeze' operation, and after that no text files can be added
	// without throwing an error
	//

	public boolean isFrozen() { return frozenFlag; }

	private void checkFrozen() { if (!frozenFlag) freeze(); }

	public String getProperty(GraphId id,String prop) { return innerGraph.getProperty(id,prop); }

	public void setProperty(GraphId id,String prop,String val) { innerGraph.setProperty(id,prop,val);  }

	public String toString() 
	{ 
		return "[TextGraph: "+indexFileName+"]";
	} 

	/** Stop extending graph, and set it up for querying */
	public void freeze()
	{
		if (frozenFlag) return;
		innerGraph.freeze();
		try {
	    if (writer!=null) {
				writer.optimize();
				writer.close();
	    }
	    index = IndexReader.open(indexFileName); 
	    searcher = new IndexSearcher(index);
	    frozenFlag = true;
		} catch (IOException ex) {
	    ex.printStackTrace();
	    throw new IllegalArgumentException("can't open file: "+ex);
		}
	}

	// disallow creation of term nodes, and make sure file nodes are
	// indexed.
	public GraphId createNode(String flavor,String shortName)
	{
		return createNode(flavor,shortName,"");
	}

	// special cases for TEXT, FILE, and LABELS flavors
	public GraphId createNode(String flavor,String shortName,Object obj)
	{
		//System.out.println("creating node "+flavor+"$"+shortName);

		if (TERM_TYPE.equals(flavor)) 
	    throw new IllegalArgumentException("can't create "+TERM_TYPE+" nodes");
		if (frozenFlag)
	    throw new IllegalStateException("index is frozen - no new text files can be added!");

		GraphId id = new GraphId(flavor,shortName);
		if (contains(id)) {
	    //System.out.println(id+" exists");
	    return id;
		} else if (FILE_TYPE.equals(flavor)) {
	    try {
				indexDocument(flavor,shortName,IOUtil.readFile(new File(shortName)));
	    } catch (IOException ex) {
				//throw new IllegalArgumentException("can't read file "+shortName);
				log.error("can't read file "+shortName);
				indexDocument(flavor,shortName,"file error:"+ex.toString());
	    }
	    //System.out.println("indexed file "+shortName);
		} else if (TEXT_TYPE.equals(flavor)) {
	    //System.out.println("indexing TEXT "+obj);
	    if (((String)obj).trim().equals("")) {
				log.warn(flavor+"$"+shortName+" is defined as an empty string");
	    }
	    indexDocument(flavor,shortName,(String)obj);
		} else if (LABELS_TYPE.equals(flavor)) {
	    //System.err.println("labels node "+shortName+" "+obj);
	    createLabelsNode(shortName,(String)obj);
		}
		return innerGraph.createNode(flavor,shortName);
	}

	private GraphId createLabelsNode(String shortName,String textFileIdString)
	{
		//System.err.println("createLabelsNode '"+shortName+"' '"+textFileIdString+"'");

		String labelFileName = shortName;

		// the spec is the id of the document being annotated. note
		// that the file corresponding to textFileIdString may not
		// have been indexed yet - the second line ensures it will be
		GraphId tmp = GraphId.fromString( textFileIdString ); 
		//System.err.println("tmp id: "+tmp.getFlavor()+" $ "+tmp.getShortName());
		if (!FILE_TYPE.equals(tmp.getFlavor())) {
	    log.error("warning: LABELS should refer to a file: LABELS$"+shortName+" textFileIdString");
		}
		GraphId textFileId  = createNode( FILE_TYPE, tmp.getShortName() );
		//System.err.println("textFileId: '"+textFileId+"'");
		// get fileContents from the file itself, as
		// getTextContent(id) requires the index to be complete...

		// create the textbase/labels
		TextLabels textLabels = null;
		try {
	    TextBase textBase = textBaseFor( new File(textFileId.getShortName()) );
	    textLabels = new TextLabelsLoader().loadOps( textBase, new File(labelFileName) );
		} catch (IOException ex) {
	    throw new IllegalArgumentException("can't read file "+labelFileName);
		}
		return createLabelsNode(textLabels,labelFileName,textFileId);
	}

	private GraphId createLabelsNode(TextLabels textLabels,String labelFileName,GraphId textFileId)
	{
		String docName = textFileId.getShortName();

		// link the textFile to the labelFile
		//System.err.println("creating inner node "+LABELS_TYPE+" $ "+labelFileName);
		GraphId labelFileId =  innerGraph.createNode(LABELS_TYPE,labelFileName);
		//System.err.println("labels node "+labelFileId+" "+textFileId+": adding edges");
		addEdge(ANNOTATES_TEXT_EDGE_LABEL, labelFileId, textFileId );
		addEdge(ANNOTATES_TEXT_EDGE_LABEL+"Inverse", textFileId, labelFileId );

		// now, create text nodes for each span in this file and link them
		// to the textFileId
		for (Iterator i=textLabels.getTypes().iterator(); i.hasNext(); ) {
	    String type = (String)i.next();
	    String typeIdShortName = docName+"//"+type;
	    String typeEdgeLabel = "has"+type.substring(0,1).toUpperCase()+type.substring(1);
	    GraphId typeId = innerGraph.createNode( GraphId.DEFAULT_FLAVOR, typeIdShortName );
	    addEdge(HASSPANTYPE_EDGE_LABEL, labelFileId, typeId );
	    addEdge(HASSPANTYPE_EDGE_LABEL+"Inverse", typeId, labelFileId );
	    //System.err.println(" - adding type "+type);
	    for (Span.Looper j=textLabels.instanceIterator(type); j.hasNext(); ) {
				Span span = j.nextSpan();
				int lo = span.documentSpanStartIndex();
				int hi = lo+span.size();
				String spanIdShortName = docName+"//"+lo+"/"+hi;
				//System.err.println(" -- adding span "+span.asString());
				GraphId spanId = getNodeId( TEXT_TYPE, spanIdShortName );
				if (spanId==null) {
					//System.err.println(" -- creating node");
					spanId = createNode( TEXT_TYPE, spanIdShortName, span.asString() );
				} 
				//System.err.println(" -- adding edges");
				addEdge(HASSPAN_EDGE_LABEL, typeId, spanId);
				addEdge(HASSPAN_EDGE_LABEL+"Inverse", spanId, typeId);
				// short cut which actually includes the name of the type
				addEdge(typeEdgeLabel, labelFileId, spanId );
				addEdge(typeEdgeLabel+"Inverse", spanId, labelFileId );
	    }
		} 
		return innerGraph.createNode("",labelFileName);
	}

	public GraphId getNodeId(String flavor,String shortName)
	{
		GraphId id = new GraphId(flavor,shortName);
		if (contains(id)) return id;
		else return null;
	}

	// includes special check for term nodes, which are only implicitly there
	public boolean contains(GraphId id) 
	{ 	
		String flavor = id.getFlavor();
		if (TERM_TYPE.equals(flavor)) {
	    try {
				Term t = new Term(CONTENTS_FIELD,id.getShortName());
				return index.docFreq(t) > 0;
	    } catch (IOException ex) {
				throw new IllegalStateException("index error: "+ex);
	    }
		} else {
	    return innerGraph.contains(id);
		}
	}

	// includes special machinery to iterate over the implicit term nodes
	public Iterator getNodeIterator()
	{
		checkFrozen();
		return new UnionIterator( innerGraph.getNodeIterator(), new TermNodeIterator() );
	}

	public void addEdge(String linkLabel,GraphId from,GraphId to)
	{
		innerGraph.addEdge(linkLabel,from,to);
	}


	public Set getEdgeLabels(GraphId from)
	{
		String flavor = from.getFlavor();
		if (TERM_TYPE.equals(flavor)) return Collections.singleton( INFILE_EDGE_LABEL );
		else {
	    Set accum = new HashSet();
	    accum.addAll(innerGraph.getEdgeLabels(from));
	    if (FILE_TYPE.equals(flavor) || TEXT_TYPE.equals(flavor)) 
				accum.add( HASTERM_EDGE_LABEL );
	    return accum;
		}
	}

	public Set followLink(GraphId from,String linkLabel)
	{
		String flavor = from.getFlavor();
		if (TERM_TYPE.equals(flavor) && INFILE_EDGE_LABEL.equals(linkLabel)) {
	    return toSet(retrieveFiles(from.getShortName(),maxHits));
		} else {
	    Set accum = new HashSet();
	    accum.addAll( innerGraph.followLink(from,linkLabel) );
	    if ((FILE_TYPE.equals(flavor)||TEXT_TYPE.equals(flavor)) && HASTERM_EDGE_LABEL.equals(linkLabel)) {
				accum.addAll( toSet(extractTerms(from.getShortName())) );
				//System.out.println("from :"+from+" via: "+linkLabel+" => "+accum);
	    }
	    return accum;
		}
	}

	public Distribution walk1(GraphId from,String linkLabel)
	{
		String flavor = from.getFlavor();
		if (TERM_TYPE.equals(flavor) && INFILE_EDGE_LABEL.equals(linkLabel)) {
	    return retrieveFiles(from.getShortName());
		} else if ((FILE_TYPE.equals(flavor) || TEXT_TYPE.equals(flavor)) 
							 && HASTERM_EDGE_LABEL.equals(linkLabel)) {
	    return extractTerms(from.getShortName());
		} else return innerGraph.walk1(from,linkLabel);
	}

	public Distribution walk1(GraphId from)
	{
		if (equalWeightLinkTypes) {
	    TreeDistribution accum = new TreeDistribution();
	    for (Iterator i=innerGraph.getEdgeLabels(from).iterator(); i.hasNext(); ) {
				String linkLabel = (String)i.next();
				accum.addAll(1.0, innerGraph.walk1(from,linkLabel));
	    }
	    String flavor = from.getFlavor();
	    if (TERM_TYPE.equals(flavor)) {
				accum.addAll(1.0, retrieveFiles(from.getShortName(), maxHits));
	    } else if (FILE_TYPE.equals(flavor) || TEXT_TYPE.equals(flavor)) {
				accum.addAll(1.0, extractTerms(from.getShortName()));
	    }
	    return accum;
		} else {
	    String flavor = from.getFlavor();
	    if (TERM_TYPE.equals(flavor)) {
				return retrieveFiles(from.getShortName(), maxHits);
	    } else {
				Distribution accum = innerGraph.walk1(from);
				if (FILE_TYPE.equals(flavor) || TEXT_TYPE.equals(flavor)) {
					accum.addAll( 1.0, extractTerms(from.getShortName()) );
					//System.out.println("from :"+from+" => "+accum);
				}
				return accum;
	    }
		}
	}
    
	public Distribution asQueryDistribution(String queryString)
	{
		Distribution d = innerGraph.asQueryDistribution(queryString);
		if (d!=null) return d;
		else return textQuery(queryString);
	}

	//
	// converts a distribution to a set
	//

	private static Set toSet(Distribution d) 
	{
		Set accum = new TreeSet();
		for (Iterator i=d.iterator(); i.hasNext(); ) {
	    accum.add(i.next());
		}
		return accum;
	}

	//////////////////////////////////////////////////////////////////////////////
	// special operation for text graphs only!
	//////////////////////////////////////////////////////////////////////////////

	public Distribution textQuery(String queryString)
	{
		return retrieveFiles(queryString);
	}
    
	public String getTextContent(String idAsString)
	{
		return getTextContent(GraphId.fromString(idAsString));
	}

	public String getTextContent(GraphId id)
	{
		if (TEXT_TYPE.equals(id.getFlavor()) || FILE_TYPE.equals(id.getFlavor())) {
	    try {
				String fileName = id.getShortName();
				Term t = new Term(TEXT_HANDLE_FIELD,fileName);
				TermDocs termDocs = index.termDocs(t);
				if (!termDocs.next()) throw new IllegalStateException("can't find term "+fileName);
				Document doc = index.document( termDocs.doc() );
				Field contentField = doc.getField(CONTENTS_FIELD);
				String tmp = contentField.stringValue();
				return tmp;
	    } catch (IOException ex) {
				throw new IllegalStateException("can't retrieve text: "+ex);
	    }
		} else if (TERM_TYPE.equals(id.getFlavor())) {
	    return "\""+id.getShortName()+"\"";
		} else {
	    return innerGraph.getTextContent(id);
		}
	}

	//////////////////////////////////////////////////////////////////////////////
	// special lucene-specific stuff
	//////////////////////////////////////////////////////////////////////////////

	//
	// create and index a document (if the flavor is 'FILE_TYPE') or
	// a literal string that has been encoded (if the flavor is 'TEXT_TYPE') 
	// 
	private void indexDocument(String flavor,String shortName,String content)
	{
		try {
	    writer.addDocument( textDocument(flavor,shortName,content) );
		} catch (IOException ex) {
	    throw new IllegalStateException("index error: "+ex);
		}
	}

	private Document textDocument(String flavor,String textHandle,String content)
	{
		Document doc = new Document();
		doc.add(Field.Keyword(TEXT_HANDLE_FIELD, textHandle));
		doc.add(Field.Keyword(FLAVOR_FIELD, flavor));
		// Add the contents of the file a field named "contents".  
		// tokenize and store the term vector as well
		doc.add(new Field(CONTENTS_FIELD, new String(content), true, true, true, true)); 
		return doc;
	}

	private Set warnedAbout = new HashSet(); // tracks 'no termFreqVector' warnings
	private static final int MAX_NO_TERMFREQVEC_WARNINGS = 5;

	// extract the terms from a file
	private Distribution extractTerms(String fileName)
	{
		try {
	    Term t = new Term(TEXT_HANDLE_FIELD,fileName);
	    TermDocs termDocs = index.termDocs(t);
	    if (!termDocs.next()) throw new IllegalStateException("can't find term "+fileName);
	    int docNum = termDocs.doc();
	    TermFreqVector termFreqVector = index.getTermFreqVector(docNum,CONTENTS_FIELD);
	    if (termFreqVector==null) {
				if (warnedAbout.size()<MAX_NO_TERMFREQVEC_WARNINGS && warnedAbout.add(fileName)) { 
					log.warn("no termFreqVector for "+fileName);
					if (warnedAbout.size()==MAX_NO_TERMFREQVEC_WARNINGS) {
						log.warn("I don't want to nag, so that's your last warning of this type");
					}
				}
				return new TreeDistribution();
	    } else {
				return weighter.heaviestTerms( maxWords, termFreqVector );
	    }
		} catch (IOException ex) {
	    throw new IllegalStateException("error computing TFIDF: "+ex);
		}
	}

	private static class WeightedId implements Comparable {
		public double w;
		public GraphId id;
		public WeightedId(double w,GraphId id) { this.w=w; this.id=id; }
		public int compareTo(Object b) {
	    double w2 = ((WeightedId)b).w;
	    return (w2>w)?+1 : ((w2<w)?-1:0);
		}
	}
	private class TFIDFWeighter
	{
		double w[] = new double[1000];
		int numWeights = 0;
		private void computeWeights( TermFreqVector termFreqVector ) throws IOException
		{
	    int[] freqs = termFreqVector.getTermFrequencies();
	    numWeights = freqs.length; 
	    // allocate space for weights
	    if (w.length<numWeights) w = new double[numWeights];
	    // compute normalized tfidf weights
	    String[] terms = termFreqVector.getTerms();
	    double norm = 0.0;
	    for (int i=0; i<numWeights; i++) {	
				Term term = new Term(CONTENTS_FIELD,terms[i]);
				w[i] = Math.log(freqs[i]+1.0) * ( Math.log(index.numDocs()+1.0) - Math.log(index.docFreq(term)) );
				norm += w[i]*w[i];
	    }
	    norm = Math.sqrt(norm);
	    for (int i=0; i<numWeights; i++) {
				w[i] /= norm;
	    }
		}
		public Distribution heaviestTerms( int k, TermFreqVector termFreqVector ) throws IOException
		{
	    computeWeights( termFreqVector );
	    WeightedId[] wids = new WeightedId[numWeights];
	    String[] terms = termFreqVector.getTerms();
	    for (int i=0; i<numWeights; i++) { 
				wids[i] = new WeightedId( w[i], new GraphId(TERM_TYPE,terms[i]) ); 
	    }
	    Arrays.sort(wids);
	    Distribution dist = new TreeDistribution();
	    for (int i=0; i<Math.min(k,numWeights); i++) {
				dist.add( wids[i].w, wids[i].id );
	    }
	    return dist;
		}
	} 

	// return a distribution of files containing this term
	private Distribution retrieveFiles(String termText)
	{
		return retrieveFiles(termText,maxHits);
	}

	private Distribution retrieveFiles(String termText, int maxNum)
	{
		try {
	    checkFrozen();
	    Query query = QueryParser.parse(termText, CONTENTS_FIELD, analyzer);
	    Hits hits = searcher.search(query);
	    //System.out.println(hits.length()+" hits on "+termText);
	    Distribution dist = new TreeDistribution();
	    for (int i=0; i < Math.min(hits.length(), maxNum); i++) {
				Document doc = hits.doc(i);
				double score = hits.score(i);
				GraphId id = getIdFromDocument(doc);
				dist.add( score, id );
	    }
	    return dist;
		} catch (ParseException ex) {
	    throw new IllegalStateException("error parsing query '"+termText+"': "+ex);
		} catch (IOException ex) {
	    throw new IllegalStateException("error: "+ex);
		} 
	}

	public static GraphId getIdFromDocument(Document doc) 
	{ 
		Field nameField = doc.getField( TEXT_HANDLE_FIELD );
		Field flavorField = doc.getField( FLAVOR_FIELD );
		return new GraphId( flavorField.stringValue(), nameField.stringValue() );
	}

	// iterate over terms 
	private class TermNodeIterator implements Iterator
	{
		private TermEnum te;
		private Term term;
		private boolean hadNext;
		public TermNodeIterator() 
		{ 
	    try {
				te = index.terms(); 
	    } catch (IOException ex) {
				throw new IllegalStateException("error: "+ex);
	    }
	    advance(); 
		}
		public Object next() 
		{ 
	    Object id = new GraphId( TERM_TYPE, term.text() );
	    advance();  
	    return id; 
		}
		public void remove() 
		{ 
	    throw new UnsupportedOperationException("can't remove"); 
		}
		public boolean hasNext() 
		{ 
	    return hadNext; 
		}
		private void advance() 
		{ 
	    try {
				hadNext = te.next(); 
				if (hadNext) term = te.term(); 
				else te.close();
	    } catch (IOException ex) {
				throw new IllegalStateException("error: "+ex);
	    }
		}
	}

	private class TextGraphLexer extends Analyzer
	{
		public final TokenStream tokenStream(String fieldName,Reader reader) 
		{
	    return new StopFilter(new LowerCaseFilter(new StandardFilter(new AlphanumericTokenizer(reader))),
														StopAnalyzer.ENGLISH_STOP_WORDS);
		}
	}
	private class AlphanumericTokenizer extends CharTokenizer
	{
		public AlphanumericTokenizer(Reader reader) { super(reader); }
		public boolean isTokenChar(char c) { return Character.isLetterOrDigit(c); }
	};


	//
	// utilities
	//
	private static void rm_r(File f)
	{
		if (f.isDirectory()) {
	    File[] g = f.listFiles();
	    for (int i=0; i<g.length; i++) rm_r(g[i]);
		}
		boolean deleted = f.delete();
		System.out.println("deleting: "+f+" "+(deleted?"-done":"-not present!"));
	}

	/** return a set of labels suitable for annotating the text in the given file.
	 */
	static public MutableTextLabels emptyLabelsFor(File f) throws IOException
	{
		TextBase base = textBaseFor(f);
		return new BasicTextLabels(base);
	}
	static private TextBase textBaseFor(File f) throws IOException
	{
		String contents = IOUtil.readFile(f);
		TextBase textBase = new BasicTextBase();
		textBase.loadDocument( "someFile", contents );
		return textBase;
	}

	//
	// convenience method - summarize the graph, optionally display some nodes
	//

	static public void main(String[] args)
	{
		TextGraph g = new TextGraph(args[0],'r');
		boolean gui = false;
		int argp = 1;
		while (argp<args.length) {
	    if ("-gui".equals(args[argp])) {
				gui = true;
	    } else if ("-tokens".equals(args[argp])) {
				for (Iterator i=g.getNodeIterator(); i.hasNext(); ) {
					GraphId id = (GraphId)i.next();
					if (TERM_TYPE.equals(id.getFlavor())) {
						System.out.println(id.getShortName());
					}
				}
	    }  else if ("-walk".equals(args[argp])) {
				GraphId id = GraphId.fromString(args[++argp]);		
				if (!g.contains(id)) {
					System.out.println(id+" not in graph "+args[0]);
				} else {
					System.out.println(g.walk1(id));
				}
	    } else if ("-edges".equals(args[argp])) {
				GraphId id = GraphId.fromString(args[++argp]);		
				if (!g.contains(id)) {
					System.out.println(id+" not in graph "+args[0]);
				} else {
					System.out.println(g.getEdgeLabels(id));
				}
	    } else if ("-cont".equals(args[argp]) || "-content".equals(args[argp])) {
				boolean summarize = "-cont".equals(args[argp]);
				GraphId id = GraphId.fromString(args[++argp]);
				if (!g.contains(id)) {
					System.out.println(id+" not in graph "+args[0]);
				} else {
					String content = g.getTextContent(id);
					int len = content.length();
					if (summarize) {
						len = Math.min(len,60);
						content = content.replaceAll("\n"," ");
					}
					System.out.println(id+" = "+content.substring(0,len));
				}
	    } else {
				System.out.println("unknown argument "+args[argp]);
	    }
	    argp++;
		}
	}

	static public Set limitToN(int maxNum,Set set)
	{
		if (set.size()<=maxNum) return set;
		Set accum = new HashSet();
		Iterator i=set.iterator(); 
		for (int n=0; n<maxNum; n++) {
	    accum.add (i.next());
		}
		return accum;
	}

}
