# Supplementary material for: A graph-search framework for associating gene identifiers with documents
Source: BMC Bioinformatics. 2006 Oct 10;7:440. doi: 10.1186/1471-2105-7-440 (PMC1617121; doi:10.1186/1471-2105-7-440)
Supplement: Additional File 1 — The code used for graph-search and learning-to-rank in this paper has been submitted as an additional file: a gzip-compressed tar file, with all code under an open source license. The code requires installation of Minorthird, another open-source package. The README.txt file in the top-level directory details how to compile and use the code. The code for combining NER and soft matching is implemented a special case of the graph search that uses a restricted set of paths through the graph, realized using the class SoftDictEntitySearcher. Code availability and requirements All code is implemented in Java, and has been verified to run on both Windows XP (with cygwin) and Red Hat Linux environments. The most recent version of the code is available via anonymous CVS from the authors, using the following commands: export CVS_RSH=ssh export cvsroot=:pserver:anonymous@raff.ml.cmu.edu:/usr1/cvsroot % cvs login (anything as a password) % cvs checkout ghirl [file 1471-2105-7-440-S1.gz › ghirl/src/ghirl/graph/TextUI.java]

package ghirl.graph;

import ghirl.util.*;
import edu.cmu.minorthird.util.gui.*;
import edu.cmu.minorthird.util.StringUtil;
import edu.cmu.minorthird.util.ProgressCounter;

import java.util.*;
import java.io.*;
import javax.swing.*;
import javax.swing.event.*;
import javax.swing.text.*;
import javax.swing.border.*;
import java.awt.*;
import java.awt.event.*;

/** Very simple text query interface.
 */

public class TextUI extends MessageViewer
{
	private long startTime = System.currentTimeMillis();
	private long timeOfLastStatusMessage = startTime;
	private java.text.DecimalFormat timeFmt = new java.text.DecimalFormat("0.0");

	private TextGraph graph;
	private Walker walker = new BasicWalker();
	private int totalSteps = 100;

	public TextUI(String file) 
	{ 
		this(new TextGraph(file,'r')); 
	}
	public TextUI(TextGraph graph) 
	{ 
		this.graph = graph; 
	}

	public WeightedTextGraph doQuery(String searchString)
	{
		if (searchString.length()==0) {
	    statusMessage("null search string");
	    return null;
		}
		statusMessage("converting '"+searchString+"' to initDist...");
		Distribution initDist = graph.asQueryDistribution(searchString);
		statusMessage("converted");
		if (initDist==null || initDist.size()==0) {
	    statusMessage("nothing found for '"+searchString+"'");
	    return null;
		} 

		statusMessage("preparing walker...");
		walker.setGraph(graph);
		walker.setInitialDistribution( initDist );
		walker.reset();

		statusMessage("walking "+totalSteps+" steps...");
		long startTime = System.currentTimeMillis();
		walker.setNumSteps(totalSteps);
		walker.walk();
		statusMessage("returning WeightedTextGraph...");
		return new WeightedTextGraph(initDist,walker.getNodeSample(),graph);
	}

	public void statusMessage(String msg)
	{
		long now = System.currentTimeMillis();
		double elapsed = (now-timeOfLastStatusMessage)/1000.0;
		double cumulative = (now-startTime)/1000.0;
		System.out.println("["+timeFmt.format(cumulative)+"/"+timeFmt.format(elapsed)+"sec] "+msg); 
		timeOfLastStatusMessage = now;
	}

	public void dump()
	{
		statusMessage("iterating over graph nodes");
		for (Iterator i=graph.getNodeIterator(); i.hasNext(); ) {
	    GraphId id = (GraphId)i.next();
	    statusMessage(id+": "+graph.walk1(id));
		}
	}

	public static void main(String[] args)
	{
		TextUI gui = null;
		String query = null; 
		NodeFilter filter = null;
		int numTop = 20, numRepeat = 1; 
		int argp = 0;
		boolean reportSize = false;
		
		while (argp<args.length) {
	    if ("-dump".equals(args[argp])) {
				gui.dump();
	    } else if ("-graph".equals(args[argp])) {
				//System.err.println("creating TextUI object...");
				gui = new TextUI(args[++argp]);
				//System.err.println("created.");
	    } else if ("-steps".equals(args[argp])) {
				if (gui!=null) gui.totalSteps = StringUtil.atoi(args[++argp]);
				else throw new IllegalArgumentException("-db INDEX must precede other options");
	    } else if ("-levels".equals(args[argp])) {
				if (gui!=null) gui.walker.setNumLevels(StringUtil.atoi(args[++argp]));
				else throw new IllegalArgumentException("-db INDEX must precede other options");
	    } else if ("-top".equals(args[argp])) {
				numTop = StringUtil.atoi(args[++argp]);
	    } else if ("-repeat".equals(args[argp])) {
				numRepeat = StringUtil.atoi(args[++argp]);
	    } else if ("-query".equals(args[argp])) {
				query = args[++argp];
	    } else if ("-reportSize".equals(args[argp])) {
				reportSize = true;
	    } else if ("-filter".equals(args[argp])) {
				filter = new NodeFilter(args[++argp]);
	    } else if ("-stopList".equals(args[argp])) {
				String[] ids = args[++argp].split("\\s*,\\s*");
				for (int i=0; i<ids.length; i++) {
					gui.walker.addToStopList( GraphId.fromString(ids[i]) );
				}
	    } else {
				System.out.println("unknown option '"+args[argp]+"'");
	    }
	    argp++;
		}
		if (gui==null) {
	    System.out.println("usage: -graph INDEX [-dump] [-steps N] [-top K] [-repeat N] [-filter F] -query Q");
	    System.out.println(" -dump: dumps entire index, a very large output!");
	    System.out.println(" -repeat N: runs the query N times, for performance tests");
	    System.out.println(" -filter F: outputs only nodes that pass some filter F");
	    System.exit(0);
		}
		if (query==null) {
	    System.out.println("usage: warning - no query specified");
	    System.exit(0);
		}

		WeightedTextGraph wg;
		long startTime,endTime;
		String timeMsg;
		if (numRepeat==1) {
	    startTime = System.currentTimeMillis();
	    wg = gui.doQuery(query);
	    endTime = System.currentTimeMillis();
	    timeMsg = "search '"+query+"' time";
		} else {
	    wg = gui.doQuery(query);
	    startTime = System.currentTimeMillis();
	    for (int i=1; i<numRepeat; i++) {
				wg = gui.doQuery(query);
	    }
	    endTime = System.currentTimeMillis();
	    timeMsg = "search '"+query+"' avg warm-cache time";
		}
		gui.statusMessage(timeMsg+": "+(endTime-startTime)/(numRepeat*1000.0)+" sec");
		if (wg!=null) {
	    Distribution tmp = wg.getNodeDist();
	    if (filter!=null) tmp = filter.filter(gui.graph,tmp);
	    System.out.println( tmp.copyTopN(numTop).format() );
		}
		if (reportSize) {
			int nodeCount = 0;
			for (Iterator i=gui.graph.getNodeIterator(); i.hasNext(); i.next() ) {
				nodeCount++;
			}
			System.out.println("The graph has "+nodeCount+" nodes");
		}
	}
}
