# Supplementary material for: A graph-search framework for associating gene identifiers with documents
Source: BMC Bioinformatics. 2006 Oct 10;7:440. doi: 10.1186/1471-2105-7-440 (PMC1617121; doi:10.1186/1471-2105-7-440)
Supplement: Additional File 1 — The code used for graph-search and learning-to-rank in this paper has been submitted as an additional file: a gzip-compressed tar file, with all code under an open source license. The code requires installation of Minorthird, another open-source package. The README.txt file in the top-level directory details how to compile and use the code. The code for combining NER and soft matching is implemented a special case of the graph search that uses a restricted set of paths through the graph, realized using the class SoftDictEntitySearcher. Code availability and requirements All code is implemented in Java, and has been verified to run on both Windows XP (with cygwin) and Red Hat Linux environments. The most recent version of the code is available via anonymous CVS from the authors, using the following commands: export CVS_RSH=ssh export cvsroot=:pserver:anonymous@raff.ml.cmu.edu:/usr1/cvsroot % cvs login (anything as a password) % cvs checkout ghirl [file 1471-2105-7-440-S1.gz › ghirl/src/ghirl/graph/TrieAnnotator.java]

package ghirl.graph;

import java.util.*;
import java.io.*;
import ghirl.util.*;
import edu.cmu.minorthird.util.ProgressCounter;
import edu.cmu.minorthird.text.*;
import com.wcohen.ss.*;
import com.wcohen.ss.lookup.*;
import com.wcohen.ss.tokens.*;
import com.wcohen.ss.api.*;


public class TrieAnnotator extends GraphAnnotator
{
    /** Uses the SoftTFIDF measure as the StringDistanceLearner,
     * and trains it on the supplied synonym-list file.
     *
     * @param synonymListFile contains "training data" (sample
     * strings to compute TF stats) for the SoftDictionary.  Each line
     * is a tab-separated list of sample strings, the first of which
     * is an identifier (which is ignored).
     */
    public TrieAnnotator(String linkLabel,String precondition,File synonymListFile)
    {
	super(linkLabel,precondition,new TrieSearcher(synonymListFile));
    }

    private static class TrieSearcher extends AbstractGraphSearcher
    {
	private Trie trie;
	private Graph graph;

	public TrieSearcher(File synonymListFile)
	{
	    try {
		trie = buildTrie(synonymListFile);
	    } catch (IOException ex) {
		throw new IllegalArgumentException("can't open file "+synonymListFile+": "+ex);
	    }
	}

	private Trie buildTrie(File synonymListFile) throws IOException
	{
	    BasicTextBase textBase = new BasicTextBase();
	    System.err.println("loading synonyms from "+synonymListFile+"...");
	    LineNumberReader in = new LineNumberReader(new FileReader(synonymListFile));
	    String line = null;
	    ProgressCounter pc = new ProgressCounter("loading "+synonymListFile,"lines");
	    while ((line = in.readLine())!=null) {
		String[] parts = line.split("\\t+");
		String normalIdName = parts[0].replace(':','_');
		for (int i=1; i<parts.length; i++) {
		    String[] tokens = textBase.splitIntoTokens(parts[i]);
		    trie.addWords( normalIdName, tokens );
		}
		pc.progress();
	    }
	    pc.finished();
	    in.close();
	    return trie;
	}

	public void setGraph(Graph graph) { this.graph = graph; }
	public Graph getGraph() { return graph; }

	// we only expect one type of search to happen...
	public Distribution search(GraphId id, NodeFilter nodeFilter)
	{
	    throw new IllegalStateException("unexpected usage");
	}
	public Distribution search(Distribution queryDistribution,NodeFilter nodeFilter)
	{
	    throw new IllegalStateException("unexpected usage");
	}
	public Distribution search(Distribution queryDistribution)
	{
	    throw new IllegalStateException("unexpected usage");
	}

	// search for strings in a file that match a trie
	public Distribution search(GraphId fromId)
	{
	    BasicTextLabels labels = new BasicTextLabels( graph.getTextContent(fromId) );
	    Span contentSpan = labels.getTextBase().documentSpanIterator().nextSpan();
	    Distribution dist = new TreeDistribution();
	    for (Trie.ResultLooper i = trie.lookup(contentSpan); i.hasNext(); ) {
		Span match = i.nextSpan();
		List ids = i.getAssociatedIds();
		for (Iterator j=ids.iterator(); j.hasNext(); ) {
		    String toIdName = (String)j.next();  
		    dist.add( 1.0, GraphId.fromString(toIdName) );
		}
	    }
	    return dist;
	}
    }
}
