# Supplementary material for: A graph-search framework for associating gene identifiers with documents
Source: BMC Bioinformatics. 2006 Oct 10;7:440. doi: 10.1186/1471-2105-7-440 (PMC1617121; doi:10.1186/1471-2105-7-440)
Supplement: Additional File 1 — The code used for graph-search and learning-to-rank in this paper has been submitted as an additional file: a gzip-compressed tar file, with all code under an open source license. The code requires installation of Minorthird, another open-source package. The README.txt file in the top-level directory details how to compile and use the code. The code for combining NER and soft matching is implemented a special case of the graph search that uses a restricted set of paths through the graph, realized using the class SoftDictEntitySearcher. Code availability and requirements All code is implemented in Java, and has been verified to run on both Windows XP (with cygwin) and Red Hat Linux environments. The most recent version of the code is available via anonymous CVS from the authors, using the following commands: export CVS_RSH=ssh export cvsroot=:pserver:anonymous@raff.ml.cmu.edu:/usr1/cvsroot % cvs login (anything as a password) % cvs checkout ghirl [file 1471-2105-7-440-S1.gz › ghirl/src/ghirl/graph/Walker.java]

package ghirl.graph;

import java.util.*;
import ghirl.util.*;
import edu.cmu.minorthird.util.ProgressCounter;

/** Samples by walking around a graph. */
public abstract class Walker extends AbstractGraphSearcher implements GraphSearcher 
{
    /** Search for nodes similar to one or all of the nodes in the
     * distribution. */
    public Distribution search(Distribution queryDistribution)
    {
	setInitialDistribution(queryDistribution);
	walk();
	return getNodeSample();
    }

    /** Walk the graph to find nodes similar to the initial
     * distribution.
     */
    abstract public void walk();

    /** Assert that some node should be ignored in walks on the graph. 
     */
    abstract public void addToStopList(GraphId id);

    /** Return the current sample of nodes that were reached. */
    abstract public Distribution getNodeSample(); 

    /** Define the start distribution for this walk. */
    abstract public void setInitialDistribution(Distribution dist);
    abstract public Distribution getInitialDistribution();

    /** Start the walk over again from the current initial
     * distribution. */
    abstract public void reset();

    /** Define the probability that the walker will output the current node. */
    abstract public double getProbRemainAtNode();
    abstract public void setProbRemainAtNode(double d);

    /** Define the maximum distance across the graph the walk will go. */
    abstract public int getNumLevels();
    abstract public void setNumLevels(int n);

    /** Limit the amount of resources that will be used in the walk. */
    abstract public int getNumSteps();
    abstract public void setNumSteps(int n);
}
