# Supplementary material for: A graph-search framework for associating gene identifiers with documents
Source: BMC Bioinformatics. 2006 Oct 10;7:440. doi: 10.1186/1471-2105-7-440 (PMC1617121; doi:10.1186/1471-2105-7-440)
Supplement: Additional File 1 — The code used for graph-search and learning-to-rank in this paper has been submitted as an additional file: a gzip-compressed tar file, with all code under an open source license. The code requires installation of Minorthird, another open-source package. The README.txt file in the top-level directory details how to compile and use the code. The code for combining NER and soft matching is implemented a special case of the graph search that uses a restricted set of paths through the graph, realized using the class SoftDictEntitySearcher. Code availability and requirements All code is implemented in Java, and has been verified to run on both Windows XP (with cygwin) and Red Hat Linux environments. The most recent version of the code is available via anonymous CVS from the authors, using the following commands: export CVS_RSH=ssh export cvsroot=:pserver:anonymous@raff.ml.cmu.edu:/usr1/cvsroot % cvs login (anything as a password) % cvs checkout ghirl [file 1471-2105-7-440-S1.gz › ghirl/src/ghirl/graph/WeightedTextGraph.java]

package ghirl.graph;

import ghirl.util.*;

import edu.cmu.minorthird.util.gui.*;
import edu.cmu.minorthird.util.*;

import java.util.*;
import java.io.*;
import java.text.DecimalFormat;
import javax.swing.*;
import javax.swing.event.*;
import javax.swing.text.*;
import javax.swing.border.*;
import java.awt.*;
import java.awt.event.*;


/** A weighted version of a text graph that includes a bunch of
 * visualization techniques.
*/

public class WeightedTextGraph implements Visible
{
	private static final boolean SHOW_PATHS_TO_SOURCE = false;

	private Distribution initDist,nodeDist,edgeDist;
	private Graph graph;
	private boolean showIntermediateNodes=true;
	private static final String LINKS_FROM_TAG = " links from "; // constant phrase in table
	private static final int TEXT_SUMMARY_LENGTH = 60; // length of summary of content displayed

	public WeightedTextGraph(Graph graph)
	{
		this(new TreeDistribution(),new TreeDistribution(),new TreeDistribution(),graph);
	}

	public WeightedTextGraph(Distribution nodeDist,Graph graph)
	{
		this(null,nodeDist,new TreeDistribution(),graph);
	}

	public WeightedTextGraph(Distribution initDist,Distribution nodeDist,Graph graph)
	{
		this(initDist,nodeDist,new TreeDistribution(),graph);
	}

	public WeightedTextGraph(Distribution initDist,Distribution nodeDist, Distribution edgeDist, Graph graph)
	{
		this.initDist = initDist;
		this.nodeDist = nodeDist;
		this.edgeDist = edgeDist;
		this.graph = graph;
		//System.out.println("created WeightedTextGraph, initDist="+initDist);
	}

	public Distribution getNodeDist() { return nodeDist; }
	public Distribution getEdgeDist() { return edgeDist; }
	public Graph getGraph() { return graph; }

	/** If set to 'true', then when the graph is visualized, all nodes
	 * that are incident on any edge in getEdgeDist() will be shown,
	 * even if their weight is zero.  Otherwise, these nodes (and
	 * edges incident on them) will not be shown.
	 */
	public void setShowIntermediateNodes(boolean flag) { showIntermediateNodes=flag; }
	public boolean getShowIntermediateNodes() { return showIntermediateNodes; }

	public Viewer toGUI() 
	{ 
		Viewer listView =  new ZoomedViewer(new NodeListViewer(), new NodeViewer());
		ParallelViewer v = new ParallelViewer();
		v.addSubView("Ranked List", listView );
		v.setContent(this);
		return v;
	}

	/** Build a Viewer for a particular node. 
	 */
	public Viewer toGUI(GraphId id) 
	{
		Viewer v = new NodeViewer();
		v.setContent(id);
		return v;
	}

	/**
	 * Combines several plausible views of a node
	 */
	public class NodeViewer extends ParallelViewer
	{
		public NodeViewer()
		{
	    super();
	    addSubView("Properties", new SimpleNodeViewer());
	    addSubView("Text Content", new NodeTextContentViewer());
	    if (initDist!=null && SHOW_PATHS_TO_SOURCE) {
				addSubView("Path to Query", 
									 new ZoomedViewer(new NodePathToInitDistViewer(),new NodeTextContentViewer()));
	    }
		}
		protected boolean canHandle(int signal,Object argument,ArrayList senders) {
	    return (signal==OBJECT_SELECTED) && (argument instanceof GraphId);
		}
		protected void handle(int signal,Object argument,ArrayList senders) {
	    GraphId id = (GraphId)argument;
	    setContent(id); 
	    repaint(10); // force display update
		}
	}

	/**
	 * View the text for a node in the graph
	 */
	public class NodeTextContentViewer extends ComponentViewer
	{
		public JComponent componentFor(Object o)
		{
	    GraphId id = (GraphId)o;
	    return new VanillaViewer(graph.getTextContent(id));
		}
	}

	/**
	 * View a path from the node to the initDist
	 */
	public class NodePathToInitDistViewer extends ComponentViewer 
	{
		public JComponent componentFor(Object o) 
		{
	    GraphId id = (GraphId)o;
	    BestPathFinder bpf = new BestPathFinder(graph,initDist);
	    GraphId[] path = bpf.bestPath(id);
	    if (path==null) return new JLabel("No path found!");
	    Object[][] tableData = new Object[path.length][2];
	    for (int i=0; i<path.length; i++) {
				tableData[i][0] = new Integer(i);
				tableData[i][1] = path[i];
	    }
	    String[] colNames = {"Dist from "+id, "Graph Id"};
	    JTable table = new JTable(tableData,colNames);
	    // allows user to select the graph id
	    monitorSelections(table,1); 
	    return new JScrollPane(table);
		}
	}

	/**
	 * View basic properties of a single node in the graph.
	 */
	public class SimpleNodeViewer extends ComponentViewer
	{
		public JComponent componentFor(Object o)
		{
	    final GraphId id = (GraphId)o;
	    Set edgeLabels = graph.getEdgeLabels(id);
	    Distribution neighbors = graph.walk1(id).copyTopN(100);
	    Object[][] tableData = new Object[edgeLabels.size() + neighbors.size() + 1][3];
	    int row = 0;
	    tableData[row][0] = "Id:";
	    tableData[row][1] = id.toString();
	    String textContentSummary = graph.getTextContent(id);
	    if (textContentSummary.length()>TEXT_SUMMARY_LENGTH) {
				textContentSummary = textContentSummary.substring(0,TEXT_SUMMARY_LENGTH-3)+"...";
	    }
	    tableData[row][2] = textContentSummary;
	    row++;
	    String tag = "Edges:";
	    for (Iterator i=edgeLabels.iterator(); i.hasNext(); ) {
				String linkLabel = (String)i.next();
				tableData[row][0] = tag;
				tableData[row][1] = linkLabel+" links:";
				Set outlinks = graph.followLink(id,linkLabel);
				while (outlinks.size()>100) outlinks.remove( outlinks.iterator().next() );
				if (outlinks.size()<3) {
					tableData[row][2] = outlinks;
				} else {
					tableData[row][2] = outlinks.size()+LINKS_FROM_TAG+linkLabel;
				}
				tag = "";
				row++;
	    }
	    tag = "Neighbors:";
	    for (Iterator i=neighbors.orderedIterator(); i.hasNext(); ) {
				GraphId	nbr = (GraphId)i.next();
				tableData[row][0] = tag;
				tableData[row][1] = new Double(100*neighbors.getLastWeight()/neighbors.getTotalWeight());
				tableData[row][2] = nbr;
				tag = "";
				row++;
	    }
	    JTable table = new JTable(tableData,
																new String[]{"Property","Link/Weight","Summary/Dest ID"});
	    table.getColumnModel().getColumn(0).setPreferredWidth(10);
	    table.getColumnModel().getColumn(0).setPreferredWidth(20);
	    table.getColumnModel().getColumn(2).setPreferredWidth(TEXT_SUMMARY_LENGTH);
	    monitorSelections(table,2,new Transform() {
					// transform the object in column 2 of the selected row of the table
					// to a graphId. returning an non-Graphid will result in no action;
					// a graphId will be loaded by the parent viewer
					public Object transform(Object obj) {
						// transform a GraphId to itself
						if (obj instanceof GraphId) return obj;
						else if ((obj instanceof Set)) {
							Set outlinks = (Set)obj;
							// transform a singletop set to its only element
							if (outlinks.size()==1) return outlinks.iterator().next();
							// transform a real set with a popup menu
							else return popup(outlinks);
						}
						else if ((obj instanceof String) && ((String)obj).length()>0) {
							// this would be a string of the form "12 links from foo"
							String countString = (String)obj;
							int k = countString.indexOf(LINKS_FROM_TAG);
							if (k>=0) {
								String linkLabel = countString.substring(k+LINKS_FROM_TAG.length());
								// transform using a popup menu
								return popup(graph.followLink(id,linkLabel));
							} else return "transform rejected"; 
						} 
						return "transform rejected";
					}
					// ask the user which of a set he means
					private GraphId popup(Set set) { 
						String title = "Pick a node";
						JComboBox box = new JComboBox();
						for (Iterator i=set.iterator(); i.hasNext(); ) {
							box.addItem( i.next() );
						}
						JOptionPane optionPane = new JOptionPane(new Object[]{title,box});
						JDialog dialog = optionPane.createDialog(SimpleNodeViewer.this,title);
						dialog.setVisible(true);
						//System.out.println("selected "+box.getSelectedItem());
						return (GraphId)box.getSelectedItem();
					}
				});
	    return new JScrollPane(table);
		}
	}

	/**
	 * View the nodes with non-zero weight as a list
	 */
	public class NodeListViewer extends ComponentViewer
	{
		private class WeightedObj implements Comparable {
	    double w;
	    Object o;
	    public WeightedObj(double w,Object o) { this.w=w; this.o=o; }
	    public int compareTo(Object b) {
				return MathUtil.sign( ((WeightedObj)b).w - w );
	    }
		}

		public JComponent componentFor(Object o)
		{
	    final WeightedTextGraph wg = (WeightedTextGraph)o;
	    int numRows = wg.getNodeDist().size();
	    //System.out.println("setting content to wg with "+numRows+" nodes");
	    Object[][] tableData = new Object[numRows][2];
	    int k=0;
	    for (Iterator i=wg.getNodeDist().orderedIterator(); i.hasNext(); ) {
				GraphId id = (GraphId)i.next();
				tableData[k][0] = new Double(wg.getNodeDist().getLastWeight());
				tableData[k][1] = id;
				k++;
	    }
	    String[] columnNames = {"Weight", "Graph Id"};
	    JTable table = new JTable(tableData,columnNames);
	    // allows user to select the graph id
	    monitorSelections(table,1); 
	    return new JScrollPane(table);
		}
	}

}
