# Supplementary material for: A graph-search framework for associating gene identifiers with documents
Source: BMC Bioinformatics. 2006 Oct 10;7:440. doi: 10.1186/1471-2105-7-440 (PMC1617121; doi:10.1186/1471-2105-7-440)
Supplement: Additional File 1 — The code used for graph-search and learning-to-rank in this paper has been submitted as an additional file: a gzip-compressed tar file, with all code under an open source license. The code requires installation of Minorthird, another open-source package. The README.txt file in the top-level directory details how to compile and use the code. The code for combining NER and soft matching is implemented a special case of the graph search that uses a restricted set of paths through the graph, realized using the class SoftDictEntitySearcher. Code availability and requirements All code is implemented in Java, and has been verified to run on both Windows XP (with cygwin) and Red Hat Linux environments. The most recent version of the code is available via anonymous CVS from the authors, using the following commands: export CVS_RSH=ssh export cvsroot=:pserver:anonymous@raff.ml.cmu.edu:/usr1/cvsroot % cvs login (anything as a password) % cvs checkout ghirl [file 1471-2105-7-440-S1.gz › ghirl/src/ghirl/learn/ClassifierRerankerExpt.java]

package ghirl.learn;

import ghirl.util.*;
import ghirl.graph.*;
import edu.cmu.minorthird.util.*;
import edu.cmu.minorthird.util.gui.*;
import edu.cmu.minorthird.classify.*;
import edu.cmu.minorthird.classify.experiments.*;
import edu.cmu.minorthird.classify.algorithms.linear.*;

import java.util.*;
import java.io.*;

/** 
 * Learn from examples a GraphSearcher that re-ranks examples based on
 * scores from a learned classifier.
 */

public class ClassifierRerankerExpt
{
	private String dataFileName = null;
	private ClassifierLearner classifierLearner = new RankingPerceptronLearner();
	private Splitter splitter = new CrossValSplitter();
	private String saveFile = null;
	private StringEncoder encoder = new StringEncoder('%',"$ \t\n");

	public CommandLineProcessor getCLP() { return new MyCLP(); }
	public class MyCLP extends BasicCommandLineProcessor 
	{
		public void data(String s) { dataFileName = s; }
		public void splitter(String s) { splitter = Expt.toSplitter(s);	}
		public void saveAs(String s) { saveFile=s; }
		public void learner(String s) { 
	    classifierLearner = (ClassifierLearner)BshUtil.toObject(s,ClassifierLearner.class);
		} 
	}

	private GraphSearchEval doExpt() throws IOException,NumberFormatException
	{
		Dataset data = DatasetLoader.loadFile(new File(dataFileName));
		System.out.println("loaded "+data.size()+" examples");

		GraphSearchEval eval = new GraphSearchEval();
		Dataset.Split split = data.split(splitter);
		ProgressCounter pc = new ProgressCounter("train/test", "fold", split.getNumPartitions());
		for (int k=0; k<split.getNumPartitions(); k++) {
	    Dataset train = split.getTrain(k);
	    Dataset test = split.getTest(k);
	    DatasetClassifierTeacher teacher = new DatasetClassifierTeacher(data);
	    Classifier classifier = teacher.train(classifierLearner);
	    doTest( classifier, test, eval );
	    pc.progress();
		}
		pc.finished();
		return eval;
	}

	private void doTest( Classifier classifier, Dataset test, GraphSearchEval eval)
	{
		Map bySubpopMap = ClassifierRerankerLearner.sortBySubpop(test);
		for (Iterator i=bySubpopMap.keySet().iterator(); i.hasNext(); ) {
	    String subpop = (String)i.next();
	    List subdata = (List)bySubpopMap.get(subpop);
	    // find minimal score, so we can make them all greater than zero
	    double minScore = Double.MAX_VALUE;
	    for (Iterator j=subdata.iterator(); j.hasNext(); ) {
				Example ex = (Example)j.next();
				double prediction = classifier.classification( ex.asInstance() ).posWeight();
				minScore = Math.min( minScore, prediction );
	    }
	    // now create a ranking and set of positive examples */
	    Distribution ranking = new TreeDistribution();
	    Set posIds = new TreeSet();
	    for (Iterator j=subdata.iterator(); j.hasNext(); ) {
				Example ex = (Example)j.next();
				double prediction = classifier.classification( ex.asInstance() ).posWeight();
				ClassLabel predictedLabel = ClassLabel.positiveLabel(prediction-minScore+1.0);
				GraphId exId = GraphId.fromString( encoder.encode(ex.getSource().toString()) );
				ranking.add( prediction-minScore+1, exId );
				if (ex.getLabel().isPositive()) posIds.add( exId ); 
	    }
	    eval.extend( subpop, ranking, posIds );
		}
	}

	public static void main(String[] args) throws IOException,NumberFormatException
	{
		ClassifierRerankerExpt x = new ClassifierRerankerExpt();
		x.getCLP().processArguments(args);
		GraphSearchEval eval = x.doExpt();
		System.out.println(eval.toTable());
		//new ViewerFrame("result", eval.toGUI());
		if (x.saveFile!=null) 
	    IOUtil.saveSomehow(eval, new File(x.saveFile),true);
	}
}
