# Supplementary material for: A graph-search framework for associating gene identifiers with documents
Source: BMC Bioinformatics. 2006 Oct 10;7:440. doi: 10.1186/1471-2105-7-440 (PMC1617121; doi:10.1186/1471-2105-7-440)
Supplement: Additional File 1 — The code used for graph-search and learning-to-rank in this paper has been submitted as an additional file: a gzip-compressed tar file, with all code under an open source license. The code requires installation of Minorthird, another open-source package. The README.txt file in the top-level directory details how to compile and use the code. The code for combining NER and soft matching is implemented a special case of the graph search that uses a restricted set of paths through the graph, realized using the class SoftDictEntitySearcher. Code availability and requirements All code is implemented in Java, and has been verified to run on both Windows XP (with cygwin) and Red Hat Linux environments. The most recent version of the code is available via anonymous CVS from the authors, using the following commands: export CVS_RSH=ssh export cvsroot=:pserver:anonymous@raff.ml.cmu.edu:/usr1/cvsroot % cvs login (anything as a password) % cvs checkout ghirl [file 1471-2105-7-440-S1.gz › ghirl/src/ghirl/learn/ClassifierRerankerLearner.java]

package ghirl.learn;

import ghirl.util.*;
import ghirl.graph.*;
import edu.cmu.minorthird.util.*;
import edu.cmu.minorthird.util.gui.*;
import edu.cmu.minorthird.classify.*;
import edu.cmu.minorthird.classify.experiments.*;
import edu.cmu.minorthird.classify.algorithms.linear.*;

import java.util.*;
import java.io.*;

/** 
 * Learn from examples a GraphSearcher that re-ranks examples based on
 * scores from a learned classifier.
 */

public class ClassifierRerankerLearner implements GraphSearchLearner, CommandLineProcessor.Configurable
{
	protected ClassifierLearner classifierLearner = new RankingPerceptronLearner();
	protected Graph graph;
	protected InstanceMachine machine = new InstanceMachine();
	private String saveDataFile = null;

	public CommandLineProcessor getCLP() { return new MyCLP(); }
	public class MyCLP extends BasicCommandLineProcessor 
	{
		public void fe(String s) { 
	    machine.walker1.setFE( (LinkFeatureExtractor)BshUtil.toObject(s,LinkFeatureExtractor.class) ); 
		}
		public void learner(String s) { 
	    classifierLearner = (ClassifierLearner)BshUtil.toObject(s,ClassifierLearner.class);
		} 
		public CommandLineProcessor walkerOpt() {
	    return tryToGetCLP(machine.walker1);
		}
		public void numToRescore(String s) { 
	    machine.numToScore = StringUtil.atoi(s); 
		}
		public void saveData(String s) { 
	    saveDataFile = s;
		}
	}

	public void setGraph(Graph graph) 
	{ 
		this.graph = graph; 
	}

	public GraphSearcher batchTrain(GraphSearchDataset searchData)
	{
		Dataset classData = new BasicDataset();
		for (GraphSearchExample.Looper i=searchData.iterator(); i.hasNext(); ) {
	    GraphSearchExample example = i.nextExample();
	    // build instances for each node retrieved by the walker
	    System.out.println("Generating examples from "+example);
	    Distribution exampleInitDist = graph.asQueryDistribution(example.getQueryString());
	    Distribution ranking = machine.generateCandidates(graph,exampleInitDist,example.getNodeFilter() );
	    // save the instances for the final ranked answers
	    ProgressCounter pc = new ProgressCounter("building instances","candidate",ranking.size());
	    for (Iterator j = ranking.iterator(); j.hasNext(); ) {
				GraphId id = (GraphId)j.next();
				Instance instance = machine.getInstanceFor( example.getQueryString(), id);
				classData.add( new Example(instance, example.candidateLabel(id)) );
				pc.progress();
	    }
	    pc.finished();
		} 
		if (saveDataFile!=null) {
	    if (!IOUtil.saveSomehow( classData, new File(saveDataFile) )) {
				System.out.println("can't save datafile?");
	    } else {
				System.out.println("saved "+classData.size()+" examples to "+saveDataFile);
	    }
		}
		DatasetClassifierTeacher teacher = new DatasetClassifierTeacher(classData);
		System.out.println("training on "+classData.size()+" examples from "+searchData.size()+" searches");
		Classifier classifier = teacher.train(classifierLearner);
		//new ViewerFrame("classifier", new SmartVanillaViewer(classifier));
		//new ViewerFrame("dataset", new SmartVanillaViewer(classData));
		return new ClassifierRerankerGraphSearcher(machine,classifier);
	}

	static class InstanceMachine implements Serializable
	{
		static private final long serialVersionUID = 1;
		private final int CURRENT_VERSION_NUMBER = 1;

		public FEWalker walker1 = new FEWalker();
		public int numToScore = 100;
		protected Distribution generateCandidates(Graph graph,Distribution initDist,NodeFilter filter)
		{
	    walker1.setGraph( graph );
	    Distribution tmp = walker1.search( initDist );
	    if (filter!=null) tmp = filter.filter( graph, tmp );
	    return tmp.copyTopN(numToScore);
		}
		protected Instance getInstanceFor(String subpop, GraphId id)
		{
	    return walker1.getInstance( id, subpop );
		}
	}

	/** A utility: sort a dataset by subpopulation.  Returns a map so
	 * that map.get(subpop) is a List of examples.
	 */
	static public Map sortBySubpop(Dataset data)
	{
		Map map = new HashMap();
		for (Example.Looper i=data.iterator(); i.hasNext(); ) {
	    Example ex = i.nextExample();
	    List list = (List)map.get( ex.getSubpopulationId() );
	    if (list==null) map.put( ex.getSubpopulationId(), (list = new ArrayList()) );
	    list.add( ex );
		}
		return map;
	}

	static class ClassifierRerankerGraphSearcher extends AbstractGraphSearcher implements Serializable, Visible
	{
		static private final long serialVersionUID = 1;
		private final int CURRENT_VERSION_NUMBER = 1;
		private Classifier classifier;
		private InstanceMachine machine;

		public ClassifierRerankerGraphSearcher(InstanceMachine machine,Classifier classifier)
		{
	    this.machine = machine;
	    this.classifier = classifier;
		}
		public Distribution search(GraphId id) { return search(id,null); }
		public Distribution search(Distribution queryDistribution) { return search(queryDistribution,null); }
		public Distribution search(GraphId id, NodeFilter filter) 
		{
	    return search(new TreeDistribution(id), filter);
		}
		public Distribution search(Distribution queryDistribution, NodeFilter filter)
		{
	    return rerankWithClassifier( machine.generateCandidates(graph,queryDistribution, filter) );
		}
		// for now...should include the walker params as well
		public Viewer toGUI() { return new SmartVanillaViewer(classifier); }

		private Distribution rerankWithClassifier(Distribution ranking)
		{
	    ArrayList accum = new ArrayList();
	    for (Iterator i=ranking.iterator(); i.hasNext(); ) {
				GraphId id = (GraphId)i.next();
				Instance instance = machine.getInstanceFor(null,id);
				double score = classifier.classification(instance).posWeight();
				accum.add( new ScoredId(score,id) );
	    }
	    Collections.sort( accum );
	    Distribution reranking = new TreeDistribution();
	    for (int i=0; i<accum.size(); i++) {
				reranking.add( accum.size()-i, ((ScoredId)accum.get(i)).id );
	    }
	    return reranking;
		}
		// help class for re-ranking
		private static class ScoredId implements Comparable
		{ 
	    double score; GraphId id; 
	    public ScoredId(double score,GraphId id) { this.score=score; this.id=id; }
	    public int compareTo(Object o) {
				ScoredId b = (ScoredId)o;
				double diff = b.score - score;
				return diff<0 ? -1 : (diff>0 ? +1 : 0);
	    }
		} 
		public String toString() { return "[ClsRerankGS "+machine.walker1+" "+classifier+"]"; }
	}
	public String toString() { return "[ClassifierRerankerLearner: "+machine.walker1+" "+classifierLearner+"]"; }

	public static void main(String[] args) throws IOException
	{
		ClassifierRerankerLearner crl = new ClassifierRerankerLearner();
		int argp = crl.getCLP().consumeArguments(args,0);
		if (args.length-argp!=2) 
	    throw new IllegalArgumentException("usage: [options] datafile graphSearcherFile");
		Dataset classData = DatasetLoader.loadFile(new File(args[argp]));
		DatasetClassifierTeacher teacher = new DatasetClassifierTeacher(classData);
		Classifier classifier = teacher.train(crl.classifierLearner);
		GraphSearcher gs = new ClassifierRerankerGraphSearcher(crl.machine,classifier);
		try {
	    IOUtil.saveSerialized((Serializable)gs, new File(args[argp+1]));
		} catch (Exception ex) {
	    ex.printStackTrace();
		}
	}
}
