# Supplementary material for: A graph-search framework for associating gene identifiers with documents
Source: BMC Bioinformatics. 2006 Oct 10;7:440. doi: 10.1186/1471-2105-7-440 (PMC1617121; doi:10.1186/1471-2105-7-440)
Supplement: Additional File 1 — The code used for graph-search and learning-to-rank in this paper has been submitted as an additional file: a gzip-compressed tar file, with all code under an open source license. The code requires installation of Minorthird, another open-source package. The README.txt file in the top-level directory details how to compile and use the code. The code for combining NER and soft matching is implemented a special case of the graph search that uses a restricted set of paths through the graph, realized using the class SoftDictEntitySearcher. Code availability and requirements All code is implemented in Java, and has been verified to run on both Windows XP (with cygwin) and Red Hat Linux environments. The most recent version of the code is available via anonymous CVS from the authors, using the following commands: export CVS_RSH=ssh export cvsroot=:pserver:anonymous@raff.ml.cmu.edu:/usr1/cvsroot % cvs login (anything as a password) % cvs checkout ghirl [file 1471-2105-7-440-S1.gz › ghirl/src/ghirl/learn/DistributionInstance.java]

package ghirl.learn;

import java.util.*;

import edu.cmu.minorthird.classify.*;
import edu.cmu.minorthird.util.gui.*;
import ghirl.graph.*;
import ghirl.util.*;

/**
 * An implementation of a Minorthird Instance that is based on a Distribution
 * over features. 
 */
public class DistributionInstance implements Instance, Visible
{
    private GraphId id;
    private Distribution d;
    private String subpop;

    public DistributionInstance(GraphId id,String subpop,Distribution d) 
    { 
	this.id=id; this.subpop=subpop; this.d=d; 
    }
    public Object getSource() { return id; }
    public String getSubpopulationId() { return subpop; }
    public Feature.Looper featureIterator() { return numericFeatureIterator(); }
    public Feature.Looper binaryFeatureIterator() { return new Feature.Looper(Collections.EMPTY_SET); }
    public Feature.Looper numericFeatureIterator() { return new Feature.Looper(d.iterator()); }
    public double getWeight(Feature f) { return d.getProbability(f);}
    public Viewer toGUI() { return new GUI.InstanceViewer(this); }
    public String toString() { return "[DistInstance "+id+","+subpop+": "+d+"]"; }
}
