# Supplementary material for: A graph-search framework for associating gene identifiers with documents
Source: BMC Bioinformatics. 2006 Oct 10;7:440. doi: 10.1186/1471-2105-7-440 (PMC1617121; doi:10.1186/1471-2105-7-440)
Supplement: Additional File 1 — The code used for graph-search and learning-to-rank in this paper has been submitted as an additional file: a gzip-compressed tar file, with all code under an open source license. The code requires installation of Minorthird, another open-source package. The README.txt file in the top-level directory details how to compile and use the code. The code for combining NER and soft matching is implemented a special case of the graph search that uses a restricted set of paths through the graph, realized using the class SoftDictEntitySearcher. Code availability and requirements All code is implemented in Java, and has been verified to run on both Windows XP (with cygwin) and Red Hat Linux environments. The most recent version of the code is available via anonymous CVS from the authors, using the following commands: export CVS_RSH=ssh export cvsroot=:pserver:anonymous@raff.ml.cmu.edu:/usr1/cvsroot % cvs login (anything as a password) % cvs checkout ghirl [file 1471-2105-7-440-S1.gz › ghirl/src/ghirl/learn/DotProductClassifierRerankerLearner.java]

package ghirl.learn;

import ghirl.util.*;
import ghirl.graph.*;
import edu.cmu.minorthird.util.*;
import edu.cmu.minorthird.util.gui.*;
import edu.cmu.minorthird.classify.*;
import edu.cmu.minorthird.classify.experiments.*;
import edu.cmu.minorthird.classify.algorithms.linear.*;

import java.util.*;
import java.io.*;

/** 
 * Learn from examples a GraphSearcher that re-ranks examples based on
 * scores from a learned classifier.
 */

public class DotProductClassifierRerankerLearner extends ClassifierRerankerLearner
{
    public DotProductClassifierRerankerLearner()
    {
	machine = new DotProdInstanceMachine();
    }

    public CommandLineProcessor getCLP() 
    { 
	return new 
	    JointCommandLineProcessor(new CommandLineProcessor[]{new MyCLP(), new MyDotProdCLP()});
    }
    public class MyDotProdCLP extends BasicCommandLineProcessor 
    {
	public void fe2(String s) { 
	    LinkFeatureExtractor fe = (LinkFeatureExtractor)BshUtil.toObject(s,LinkFeatureExtractor.class);
	    ((DotProdInstanceMachine)machine).walker2.setFE( fe ); 
	}
	public CommandLineProcessor walker2Opt() {
	    return tryToGetCLP( ((DotProdInstanceMachine)machine).walker2 );
	}
    }

    static class DotProdInstanceMachine extends ClassifierRerankerLearner.InstanceMachine
    {
	public FEWalker walker2 = new FEWalker();
	private Distribution fullQueryRanking;
	private WeakHashMap cache;
	private Graph nonCachingVersionOfLastGraph=null;

	protected Distribution generateCandidates(Graph graph,Distribution initDist,NodeFilter filter)
	{
	    walker1.setGraph(graph);
	    walker2.setGraph(graph);
	    if (differsFromLastGraph(graph)) cache = new WeakHashMap();
	    fullQueryRanking = walker1.search( initDist );
	    //System.out.println("fullQueryRanking has "+fullQueryRanking.size()+" nodes");
	    Distribution tmp = fullQueryRanking.copy();
	    if (filter!=null) tmp = filter.filter( graph, tmp );
	    return tmp.copyTopN(numToScore);
	}
	protected Instance getInstanceFor(String subpop, GraphId id)
	{
	    Distribution idRanking = walker2.search( id );
	    //caching version of idRanking = walker2.search( id );
	    //Distribution idRanking = (Distribution)cache.get(id);
	    //if (idRanking==null) cache.put(id, (idRanking=walker2.search(id)) );
	    return dotProductInstance( subpop, id, idRanking, fullQueryRanking );
	}
	private boolean differsFromLastGraph(Graph graph)
	{
	    Graph nonCachingVersionOfThisGraph = graph;
	    while (nonCachingVersionOfThisGraph instanceof CachingGraph) {
		nonCachingVersionOfThisGraph = ((CachingGraph)nonCachingVersionOfThisGraph).getInnerGraph();
	    }
	    if (nonCachingVersionOfThisGraph==nonCachingVersionOfLastGraph) {
		return false;
	    } else {
		nonCachingVersionOfLastGraph = nonCachingVersionOfThisGraph;
		return true;
	    }
	}
	// build a dot-product instance
	private Instance dotProductInstance( String subpop, GraphId xId, Distribution x, Distribution y)
	{
	    Distribution totalDist = new TreeDistribution();
	    for (Iterator i=x.iterator(); i.hasNext(); ) {
		GraphId id = (GraphId)i.next();
		double xWeight = x.getLastProbability();
		double yWeight = y.getWeight(id);
		double w = xWeight*yWeight;
		if (w>0) {
		    Distribution xInstanceDist = walker1.getInstanceDistribution(id);
		    Distribution yInstanceDist = walker2.getInstanceDistribution(id);
		    totalDist.addAll( w/2, mapFeatures("forward",xInstanceDist) );
		    totalDist.addAll( w/2, mapFeatures("backward",yInstanceDist) );
		}
	    }
	    return new DistributionInstance( xId, subpop, totalDist );
	}
	// add a prefix in front of every feature in a distribution
	private Distribution mapFeatures(String prefix,Distribution d)
	{
	    Distribution result = new TreeDistribution();
	    for (Iterator i=d.iterator(); i.hasNext(); ) {
		Feature f = (Feature)i.next();
		double wf = d.getLastProbability();
		String[] parts = f.getName();
		String[] newParts = new String[parts.length+1];
		newParts[0] = prefix;
		for (int j=0; j<parts.length; j++) {
		    newParts[j+1] = parts[j];
		}
		result.add( wf, new Feature(newParts) );
	    }
	    return result;
	}
    }
}
