# Supplementary material for: A graph-search framework for associating gene identifiers with documents
Source: BMC Bioinformatics. 2006 Oct 10;7:440. doi: 10.1186/1471-2105-7-440 (PMC1617121; doi:10.1186/1471-2105-7-440)
Supplement: Additional File 1 — The code used for graph-search and learning-to-rank in this paper has been submitted as an additional file: a gzip-compressed tar file, with all code under an open source license. The code requires installation of Minorthird, another open-source package. The README.txt file in the top-level directory details how to compile and use the code. The code for combining NER and soft matching is implemented a special case of the graph search that uses a restricted set of paths through the graph, realized using the class SoftDictEntitySearcher. Code availability and requirements All code is implemented in Java, and has been verified to run on both Windows XP (with cygwin) and Red Hat Linux environments. The most recent version of the code is available via anonymous CVS from the authors, using the following commands: export CVS_RSH=ssh export cvsroot=:pserver:anonymous@raff.ml.cmu.edu:/usr1/cvsroot % cvs login (anything as a password) % cvs checkout ghirl [file 1471-2105-7-440-S1.gz › ghirl/src/ghirl/learn/FEWalker.java]

package ghirl.learn;

import java.util.*;
import java.io.*;

import edu.cmu.minorthird.util.*;
import edu.cmu.minorthird.util.gui.*;
import edu.cmu.minorthird.classify.*;
import ghirl.graph.*;
import ghirl.util.*;

import org.apache.log4j.*;

/** 
 * BasicWalker, extended to generate features based on edges.
 *
 * Specifically, the Basicwalker computes this:
 * <pre>
 * Pr(z|s) = Pr(start at s, lazy walk to z, with gamma as prob of continuing vs stopping)
 *         = (1-gamma) sum_d gamma^d Pr(s ->^{d} z)
 * Pr(s ->^{d} z) = Pr(start at s, walk to z in d steps)
 *                 = sum_y Pr(s ->^{d-1} z) * sum_a Pr(a|y) * Pr(z|y,a)
 * </pre>
 * The FEWalker computes a feature vector F as follows:
 * <pre>
 * F(z|s) = feature vector for starting at s, lazy walk to z, with gamma as prob of continuing vs stopping
 *        = (1-gamma) sum_d gamma^d F(s ->^{d} z)
 * F(s ->^{d} z) = feature vector for start at s, walk to z in d steps
 *               = sum_y Pr(s ->^{d-1} z) * sum_a Pr(a|y) * Pr(z|y,a) * f(y->^a z)
 * </pre>
 * 
 * The 'primitive' feature f, which depends only on the source node y,
 * the destination node z, and the edge label a, is determined by the LinkFeatureExtractor
 * set by linkFE.
 *
 **/

public class FEWalker extends BasicWalker implements Serializable
{
	static private final long serialVersionUID = 1;
	private final int CURRENT_VERSION_NUMBER = 1;

	private static Logger log = Logger.getLogger( FEWalker.class );

	//private LinkFeatureExtractor linkFE = new LinkFEs.RootedEdgeLabelFE();
	private LinkFeatureExtractor linkFE = new LinkFEs.EdgeLabelFE();


	// map a node Id to Distributions of all features for that nodeId
	// ie F(z|s)---i.e., instanceMap.get(z) = Distribution d so that
	// d.getWeight(f) = F(z|s)
	transient private Map instanceMap;
	// similar to instanceMap, but for F(z|s,currentLevel) 
	transient private Map currentLevelInstanceMap;    
	// similar to instanceMap, but for F(z|s,currentLevel+1) 
	transient private Map nextLevelInstanceMap;    

	private int level;


	public void setFE(LinkFeatureExtractor fe) { this.linkFE = fe; }

	public void walk() { new MyWalker().walk(); }

	protected class MyWalker extends BasicWalker.MyBasicWalker
	{
		public void doStartWalkHook()
		{
	    instanceMap = new HashMap();
	    currentLevelInstanceMap = new HashMap();
	    nextLevelInstanceMap = new HashMap();
	    linkFE.setGraph( getGraph() );
	    linkFE.setInitialDistribution( getInitialDistribution() );
			level = 0;
	    //System.out.println("FEWalker.MyWalker.doStartWalkHook");
		}

		public void doEndWalkHook()
		{
	    // add overall score to each node as a feature
	    Feature walkerScoreFeature = new Feature(new String[]{"walkerScore"});
	    for (Iterator i=getNodeSample().iterator(); i.hasNext(); ) {
				GraphId id = (GraphId)i.next();
				double idScore = getNodeSample().getLastProbability();
				Distribution d = (Distribution)instanceMap.get(id);
				if (d!=null) d.add( idScore, walkerScoreFeature );
	    }
		}
	
		public void doStartLevelHook() 
		{
			linkFE.setWalkLevel(++level);
	    for (Iterator i=nextLevelInstanceMap.keySet().iterator(); i.hasNext(); ) {
				GraphId id = (GraphId)i.next();
				Distribution nextLevelFeaturesForId = (Distribution)nextLevelInstanceMap.get( id );
				Distribution totalFeaturesForId = (Distribution)instanceMap.get( id );
				if (totalFeaturesForId==null) instanceMap.put(id, (totalFeaturesForId=new TreeDistribution()));
				totalFeaturesForId.addAll( probReachCurrentLevel*probRemainAtNode, nextLevelFeaturesForId);
	    }
	    //System.out.println("FEWalker.MyWalker.doStartLevelHook, level = "+currentLevel);
	    nextLevelInstanceMap = new HashMap();
		}
		public void doEndLevelHook()
		{
	    currentLevelInstanceMap = nextLevelInstanceMap;
		}

		public void doWalkHook() 
		{
	    Distribution linkFeatures = linkFE.toFeatures(fromId,linkLabel);
	    Distribution fromIdFeatures = (Distribution)currentLevelInstanceMap.get( fromId );
	    if (fromIdFeatures==null) currentLevelInstanceMap.put( fromId, (fromIdFeatures=new TreeDistribution()) );
	    //System.out.println("linkFeatures "+fromId+","+linkLabel+" = "+linkFeatures);
	    for (Iterator i=walk.iterator(); i.hasNext(); ) {
				GraphId toId = (GraphId)i.next();
				double toIdWeight = walk.getLastProbability();
				// combine destination-independent features and destination-dependent ones
				Distribution toIdFeatures = new TreeDistribution();
				toIdFeatures.addAll( 1.0, linkFeatures ); 
				toIdFeatures.addAll( toIdWeight, linkFE.toFeatures(fromId,linkLabel,toId) );
				// retrieve and initialize the current feature set
				Distribution nextLevelFeaturesForToId = (Distribution)nextLevelInstanceMap.get( toId );		
				if (nextLevelFeaturesForToId==null) {
					nextLevelInstanceMap.put( toId, (nextLevelFeaturesForToId=new TreeDistribution()) );
				}
				// add in the new features 
				nextLevelFeaturesForToId.addAll( fromIdWeight*linkLabelWeight, fromIdFeatures );
				nextLevelFeaturesForToId.addAll( fromIdWeight*linkLabelWeight, toIdFeatures );
				//System.out.println("f("+fromId+" -"+linkLabel+"-> "+toId+") = "+toIdFeatures);
				//System.out.println("F[->("+(currentLevel+1)+"),"+toId+" ==> "+nextLevelFeaturesForToId);
	    }
		}
	}
    
	/** Return the instance associated with this id after the walk.
	 * This is defined as the weighted sum of linkFe(v,label) over all
	 * (v,label) pairs that lead to id, where the weight is the weight
	 * of that transition in the walk.
	 */
	public Instance getInstance(GraphId id,String subpop) 
	{
		Distribution totalFeaturesForId = getInstanceDistribution( id );
		if (totalFeaturesForId==null) {
	    return new DistributionInstance(id, subpop, TreeDistribution.EMPTY_DISTRIBUTION);
		} else {
	    return new DistributionInstance(id, subpop, totalFeaturesForId );
		}
	}

	public Distribution getInstanceDistribution(GraphId id)
	{
		return (Distribution)instanceMap.get(id);
	}
}
