# Supplementary material for: A graph-search framework for associating gene identifiers with documents
Source: BMC Bioinformatics. 2006 Oct 10;7:440. doi: 10.1186/1471-2105-7-440 (PMC1617121; doi:10.1186/1471-2105-7-440)
Supplement: Additional File 1 — The code used for graph-search and learning-to-rank in this paper has been submitted as an additional file: a gzip-compressed tar file, with all code under an open source license. The code requires installation of Minorthird, another open-source package. The README.txt file in the top-level directory details how to compile and use the code. The code for combining NER and soft matching is implemented a special case of the graph search that uses a restricted set of paths through the graph, realized using the class SoftDictEntitySearcher. Code availability and requirements All code is implemented in Java, and has been verified to run on both Windows XP (with cygwin) and Red Hat Linux environments. The most recent version of the code is available via anonymous CVS from the authors, using the following commands: export CVS_RSH=ssh export cvsroot=:pserver:anonymous@raff.ml.cmu.edu:/usr1/cvsroot % cvs login (anything as a password) % cvs checkout ghirl [file 1471-2105-7-440-S1.gz › ghirl/src/ghirl/learn/GraphSearchDataset.java]

package ghirl.learn;

import java.util.*;
import edu.cmu.minorthird.classify.*;

/** 
 * The analog of a dataset - basically, a set of GraphSearchExamples.
 *
 * Mostly pilfered from minorthird.classify.BasicDataset.
 */

public class GraphSearchDataset
{
    private List list = new ArrayList();

    public void add(GraphSearchExample example) { list.add(example); }
    public GraphSearchExample.Looper iterator() { return new GraphSearchExample.Looper(list); }
    public int size() { return list.size(); }
    //
    // for experiments
    //
    public void shuffle(Random r) { Collections.shuffle(list,r); }
    public void shuffle() { shuffle(new Random(0)); }
    public GraphSearchDataset shallowCopy() 
    { 
	GraphSearchDataset copy = new GraphSearchDataset();
	for (GraphSearchExample.Looper i=iterator(); i.hasNext(); ) copy.add( i.nextExample() );
	return copy;
    }
    public Split split(final Splitter splitter)
    {
      splitter.split(list.iterator());
      return new Split() {
	      public int getNumPartitions() { return splitter.getNumPartitions(); }
	      public GraphSearchDataset getTrain(int k) { return invertIteration(splitter.getTrain(k)); }
	      public GraphSearchDataset getTest(int k) { return invertIteration(splitter.getTest(k)); }
	  };
    }
   private GraphSearchDataset invertIteration(Iterator i)
   {
      GraphSearchDataset copy = new GraphSearchDataset();
      while (i.hasNext()) copy.add((GraphSearchExample)i.next());
      return copy;
   }

    /** A partitioning into train/test partitions. */
    public interface Split 
    {
	/** Return the number of partitions */
	public int getNumPartitions();
	/** Return a dataset containing the training cases in the k-th split */
	public GraphSearchDataset getTrain(int k);
	/** Return a dataset containing the test cases in the k-th split */
	public GraphSearchDataset getTest(int k);
    }

}
