# Supplementary material for: A graph-search framework for associating gene identifiers with documents
Source: BMC Bioinformatics. 2006 Oct 10;7:440. doi: 10.1186/1471-2105-7-440 (PMC1617121; doi:10.1186/1471-2105-7-440)
Supplement: Additional File 1 — The code used for graph-search and learning-to-rank in this paper has been submitted as an additional file: a gzip-compressed tar file, with all code under an open source license. The code requires installation of Minorthird, another open-source package. The README.txt file in the top-level directory details how to compile and use the code. The code for combining NER and soft matching is implemented a special case of the graph search that uses a restricted set of paths through the graph, realized using the class SoftDictEntitySearcher. Code availability and requirements All code is implemented in Java, and has been verified to run on both Windows XP (with cygwin) and Red Hat Linux environments. The most recent version of the code is available via anonymous CVS from the authors, using the following commands: export CVS_RSH=ssh export cvsroot=:pserver:anonymous@raff.ml.cmu.edu:/usr1/cvsroot % cvs login (anything as a password) % cvs checkout ghirl [file 1471-2105-7-440-S1.gz › ghirl/src/ghirl/learn/GraphSearchEval.java]

package ghirl.learn;

import java.util.*;
import java.io.*;
import java.text.DecimalFormat;
import edu.cmu.minorthird.util.*;
import edu.cmu.minorthird.util.gui.*;
import edu.cmu.minorthird.classify.*;
import edu.cmu.minorthird.classify.experiments.*;
import ghirl.graph.*;
import ghirl.util.*;

import javax.swing.*;
import java.awt.*;


/** Evaluate a GraphSearcher on a GraphSearchDataset
 */

public class GraphSearchEval implements Visible, Saveable
{
    private final static int GRAPHS_PER_PAGE = 10;
    private final static int NUM_TOP_TO_SHOW = 50;
    private TreeMap rankedListMap = new TreeMap();
    private TreeMap positiveIdMap = new TreeMap();
    private Graph graph = null;
    private boolean guiFlag = false;
    private String loadedFile = null;

    public void setGraph(Graph graph) { this.graph = graph; }

    public void extend(Graph graph,GraphSearcher searcher,GraphSearchDataset dataset)
    {
	ProgressCounter pc = new ProgressCounter("running searcher", "example", dataset.size());
	for (GraphSearchExample.Looper i=dataset.iterator(); i.hasNext(); ) {
	    GraphSearchExample example = i.nextExample();
	    extend(graph, searcher, example);
	    pc.progress();
	}
	pc.finished();
    }

    public void extend(Graph graph,GraphSearcher searcher,GraphSearchExample example)
    {
	Distribution rankedList = example.doQuery(searcher,graph);
	Set posIds = example.getPositiveIds();
	rankedListMap.put( example.getSubpopulationId(), rankedList );
	positiveIdMap.put( example.getSubpopulationId(), posIds );
    }

    /** Low-level access */

    public void extend(String exampleId, Distribution ranking, Set posIds)
    {
	rankedListMap.put( exampleId, ranking );
	positiveIdMap.put( exampleId, posIds );
    }

    //
    // accessors
    //

    private Distribution getRanking(String exampleId) { return (Distribution)rankedListMap.get(exampleId); }
    private Set getPosIds(String exampleId) { 
	Set set = (Set)positiveIdMap.get(exampleId); 
	if (set==null) positiveIdMap.put(exampleId, (set=Collections.EMPTY_SET));
	return set;
    }
    private Iterator getExampleIterator() { return rankedListMap.keySet().iterator(); }
    private int numPosIds(String exampleId) { return getPosIds(exampleId).size(); }
    private boolean isPositive(String exampleId,GraphId id) { return getPosIds(exampleId).contains(id); }
    private int numExamples() { return rankedListMap.keySet().size(); }

    //
    // split the examples into groups of K
    //
    private String[][] exampleGroups(int groupSize)
    {
	int remainder = numExamples() % groupSize;
	int numRemainderGroups = remainder>0 ? 1 : 0;
	String[][] group = new String[(numExamples()/groupSize) + numRemainderGroups][];
	for (int i=0; i<group.length-numRemainderGroups; i++) {
	    group[i] = new String[groupSize];
	}
	if (numRemainderGroups>0) {
	    group[group.length-1] = new String[ remainder ];
	}
	int j=0, k=0;
	for (Iterator i=getExampleIterator(); i.hasNext(); ) {
	    String name = (String)i.next();
	    group[j][k++] = name;
	    if (k>=group[j].length) { 
		j++;
		k=0;
	    }
	}
	return group;
    }

    //
    // useful subroutine - returns an array a such that a[0] is recall
    // at each rank, and a[1] is precision at each rank.
    //
    private double[][] recallAndPrecisionForEachK(String exampleId)
    {
	Distribution ranking = getRanking(exampleId);
	int totalPos = numPosIds(exampleId);
	double[] recall = new double[ranking.size()+1];
	double[] precision = new double[ranking.size()+1];
	int rank=0; 
	double numPosAboveRank=0;
	for (Iterator j=ranking.orderedIterator(); j.hasNext(); ) {
	    GraphId id = (GraphId)j.next();
	    rank++;
	    if (isPositive(exampleId,id))  numPosAboveRank++;
	    if (totalPos>0) {
		recall[rank] = numPosAboveRank/totalPos; 
		precision[rank] = numPosAboveRank/rank;
	    } else {
		recall[rank] = precision[rank] = 1.0;
	    }
	}
	double[][] result = new double[2][];
	result[0] = recall;
	result[1] = precision;
	return result;
    }


    //
    // public functions
    //

    /** Non-interpolated average precision.
     */
    public double averagePrecision(String exampleId)
    {
	if (numPosIds(exampleId)==0) return 1.0;
	double rank = 0, numPosAboveRank = 0, totPrec = 0;
	Distribution ranking = getRanking(exampleId);
	for (Iterator i=ranking.orderedIterator(); i.hasNext(); ) {
	    GraphId id = (GraphId)i.next();
	    rank++;
	    if (isPositive(exampleId,id)) {
		numPosAboveRank++;
		totPrec += numPosAboveRank/rank;
	    }
	}
	return totPrec/numPosIds(exampleId);
    }

    /** Max value of F1 over all possible thresholds.
     */
    public double maxF1(String exampleId)
    {
	if (numPosIds(exampleId)==0) return 1.0;
	double rank=0, numPosAboveRank=0, maxF1=0;
	Distribution ranking = getRanking(exampleId);
	for (Iterator i=ranking.orderedIterator(); i.hasNext(); ) {
	    GraphId id = (GraphId)i.next();
	    rank++;
	    if (isPositive(exampleId,id)) {
		numPosAboveRank++;
	    }
	    double precision = numPosAboveRank/rank;
	    double recall = numPosAboveRank/numPosIds(exampleId);
	    if (precision+recall>0) {
		double f1 = 2*precision*recall/(precision+recall);
		maxF1 = Math.max( maxF1, f1 );
	    }
	}
	return maxF1;
    }

    public double maxRecall(String exampleId)
    {
	if (numPosIds(exampleId)==0) return 1.0;
	double numRanked = 0;
	Distribution ranking = getRanking(exampleId);
	for (Iterator i=getPosIds(exampleId).iterator(); i.hasNext(); ) {
	    GraphId id = (GraphId)i.next();
	    if (ranking.getWeight(id)>0) numRanked++;
	}
	return numRanked/numPosIds(exampleId);
    }

    /** Interpolated precision at eleven recall levels, averaged over all examples. */
    public double[] averageElevenPointPrecision()
    {
	double[] averagePrecision = new double[11];
	for (Iterator i=getExampleIterator(); i.hasNext(); ) {
	    String name = (String)i.next();
	    double[] precision = elevenPointPrecision(name);
	    for (int j=0; j<=10; j++) {
		averagePrecision[j] += precision[j];
	    }
	}
	for (int j=0; j<=10; j++) {
	    averagePrecision[j] /= numExamples();
	}
	return averagePrecision;
    }
    

    /** Interpolated precision at eleven recall levels: 0.0, ... ,1.0 */
    public double[] elevenPointPrecision(String exampleId)
    {
	double[][] a = recallAndPrecisionForEachK(exampleId);
	double[] recall = a[0];
	double[] precision = a[1];
	double[] interpolatedPrecision = new double[11];
	for (int k=1; k<recall.length; k++) {
	    double r = recall[k];
	    double p = precision[k];
	    for (int j=0; j<=10; j++) {
		if (r >= j/10.0) {
		    interpolatedPrecision[j] = Math.max( interpolatedPrecision[j], p );
		}
	    }
	}
	return interpolatedPrecision;
    }

    /** A summary table. Columns are: avgpr, the 
     * non-interpolated average precision of the ranking (the average
     * of this is thus mean average precision); maxF1, the maximum F1
     * value for the ranking; maxRec, the maximum recall achieved
     * (i.e., the fraction of relevant nodes appearing in the
     * ranking); and #pos, the number of positive/relevant nodes.
     */
    public String toTable()
    {
	if (positiveIdMap.keySet().size()==0) {
	    return "no examples?\n";
	}
	StringBuffer buf = new StringBuffer();
	DecimalFormat fmt = new DecimalFormat("0.000");
	DecimalFormat fmt2 = new DecimalFormat("0.0");
	buf.append("avgPr\tmaxF1\tmaxRec\t#pos\n");
	double totMaxF1=0, totAvgPrec=0, totPos=0, totMaxRec=0;
	for (Iterator i=getExampleIterator(); i.hasNext(); ) {
	    String name = (String)i.next();
	    double ap = averagePrecision(name);
	    double maxf = maxF1(name);
	    double maxr = maxRecall(name);
	    int np = numPosIds(name);
	    buf.append(fmt.format(ap) + "\t");
	    buf.append(fmt.format(maxf) + "\t");
	    buf.append(fmt.format(maxr) + "\t");
	    buf.append(np + "\t");
	    buf.append(name + "\n");
	    totAvgPrec += ap;
	    totMaxF1 += maxf;
	    totMaxRec += maxr;
	    totPos += np;
	}
	buf.append("\n");
	buf.append(fmt.format(totAvgPrec/numExamples())+"\t");	
	buf.append(fmt.format(totMaxF1/numExamples())+"\t");
	buf.append(fmt.format(totMaxRec/numExamples())+"\t");
	buf.append(fmt2.format(totPos/numExamples())+"\t");
	buf.append("average" + "\n");
	return buf.toString();
    }

    private double[] averageRecallAtEachK()
    {
	int longestRankedList = 0;
	for (Iterator i=getExampleIterator(); i.hasNext(); ) {
	    String name = (String)i.next();
	    longestRankedList = Math.max( getRanking(name).size(), longestRankedList );
	}
	// first have recall[k] be total recall over all examples at rank k
	double[] recall = new double[longestRankedList+1];
	for (Iterator i=getExampleIterator(); i.hasNext(); ) {
	    String name = (String)i.next();
	    Distribution ranking = getRanking(name);
	    int rank=0; 
	    double numPosAboveRank=0;
	    for (Iterator j=ranking.orderedIterator(); j.hasNext(); ) {
		GraphId id = (GraphId)j.next();
		rank++;
		if (isPositive(name,id))  numPosAboveRank++;
		if (numPosIds(name)>0) {
		    recall[rank] += numPosAboveRank/numPosIds(name);
		} else {
		    recall[rank] += 1.0;
		}
	    }
	    // extend the last recorded recall level to the end of this list
	    for (int k=rank+1; k<recall.length; k++) {
		recall[k] += recall[rank];
	    }
	}
	// now scale recall to average recall at K
	for (int k=1; k<recall.length; k++) {
	    recall[k] /= numExamples();
	}
	recall[0] = -1; // convenient
	return recall;
    }

    /** Recall as function of K, averaged over all examples. */
    public String averageRecallAsFunctionOfK()
    {
	DecimalFormat fmt = new DecimalFormat("0.000");
	StringBuffer buf = new StringBuffer("");
	buf.append("K\tAvgRecall\n");
	double[] recall = averageRecallAtEachK();
	for (int k=1; k<recall.length; k++) {
	    if (recall[k]!=recall[k-1]) {
		buf.append(k+"\t"+fmt.format(recall[k])+"\n");
	    }
	}
	return buf.toString();
    }


    public String toTable(String name,int numToShowAllEntries)
    {
	Distribution ranking = getRanking(name);
	StringBuffer buf = new StringBuffer();
	DecimalFormat fmt = new DecimalFormat("0.000");
	int rank = 0;
	for (Iterator i=ranking.orderedIterator(); i.hasNext(); ) {
	    GraphId id = (GraphId)i.next();
	    ++rank;
	    double score = ranking.getLastProbability();
	    String tag = isPositive(name,id) ? "+" : "-";
	    // print the entry if it's positive, or if it's near the top
	    if (rank<numToShowAllEntries || tag.startsWith("+")) {
		buf.append(rank+"\t"+fmt.format(score)+"\t"+tag+"\t"+id+"\n");
	    }
	}
	// now print the false negatives - ie the unranked positives
	for (Iterator i=getPosIds(name).iterator(); i.hasNext(); ) {
	    GraphId id = (GraphId)i.next();
	    if (ranking.getWeight(id)==0) {
		String tag = "+";
		buf.append(">"+rank+"\t0\t"+tag+"\t"+id+"\n");
	    }
	}
	return buf.toString();
	
    }

    public Viewer toGUI()
    {
	ParallelViewer v = new ParallelViewer();
	v.addSubView( "Summary Table", new ComponentViewer() {
		public JComponent componentFor(Object o) {
		    GraphSearchEval gsEval = (GraphSearchEval)o; 
		    return new VanillaViewer( gsEval.toTable() );
		}
	    });
	ParallelViewer v2 = new ParallelViewer();
	v.addSubView( "11-Pt Precision", v2 );
	v2.addSubView( "Averaged", new ComponentViewer() {
		public JComponent componentFor(Object o) {
		    GraphSearchEval gsEval = (GraphSearchEval)o; 
		    double[] avgPrec = gsEval.averageElevenPointPrecision();
		    LineCharter lc = new LineCharter();
		    lc.startCurve("11-Pt Avg Prec");
		    for (int j=0; j<=10; j++) {
			lc.addPoint( j/10.0, avgPrec[j] );
		    }
		    return lc.getPanel("11-Pt Average Interpolated Precision", "Recall", "Precision");
		}
	    });
	String[][] groups = exampleGroups(GRAPHS_PER_PAGE);
	for (int i=0; i<groups.length; i++) {
	    final String tag = groups.length==1 ? "Details" : ("Details: Group "+(i+1));
	    final String[] group = groups[i]; 
	    v2.addSubView( tag, new ComponentViewer() {
		    public JComponent componentFor(Object o) {
			GraphSearchEval gsEval = (GraphSearchEval)o; 
			LineCharter lc = new LineCharter();
			for (int i=0; i<group.length; i++) {
			    String name = group[i];
			    double[] avgPrec = gsEval.elevenPointPrecision(name);
			    lc.startCurve(name);
			    for (int j=0; j<=10; j++) {
				lc.addPoint( j/10.0, avgPrec[j] );
			    }
			}
			return lc.getPanel("11-Pt Interpolated Precision", "Recall", "Precision");
		    }
		});

	}
	v.addSubView( "AvgRecall vs Rank", new ComponentViewer() {
		public JComponent componentFor(Object o) {
		    GraphSearchEval gsEval = (GraphSearchEval)o; 
		    double[] avgRec = averageRecallAtEachK();
		    LineCharter lc = new LineCharter();
		    lc.startCurve("Recall vs Rank");
		    for (int i=1; i<avgRec.length; i++) {
			lc.addPoint( i, avgRec[i] );
		    }
		    return lc.getPanel("AvgRecall vs Rank", "Rank", "AvgRecall");
		}
	    });
	ParallelViewer v3 = new ParallelViewer();
	v3.putTabsOnLeft();
	v.addSubView( "Details", v3 );
	for (Iterator i=getExampleIterator(); i.hasNext(); ) {
	    final String name = (String)i.next();
	    v3.addSubView( name, new ComponentViewer() {
		    public JComponent componentFor(Object o) {
			GraphSearchEval gsEval = (GraphSearchEval)o; 
			if (graph==null) {
			    return new VanillaViewer( toTable(name,NUM_TOP_TO_SHOW) );
			} else {
			    ParallelViewer v4 = new ParallelViewer();
			    v4.addSubView( "Labeled Ranking", 
					   new TransformedViewer(new VanillaViewer()) {
					       public Object transform(Object o) {
						   return ((GraphSearchEval)o).toTable(name,NUM_TOP_TO_SHOW);
					       }
					   });
			    v4.addSubView( "Clickable Ranking", 
					   new TransformedViewer(new SmartVanillaViewer()) {
					       public Object transform(Object o) {
						   GraphSearchEval e = (GraphSearchEval)o;
						   return new WeightedTextGraph( e.getRanking(name), e.graph );
					       }
					   });
			    v4.setContent( gsEval );
			    return v4;
			}
		    }
		});
	}

	v.setContent(this);
	return v;
    }

    //
    // implement Saveable
    //
    final static private String EVAL_FORMAT_NAME = "Graph Searcher Evaluation";
    final static private String EVAL_EXT = ".gsev";
    public String[] getFormatNames() { return new String[]{EVAL_FORMAT_NAME}; }
    public String getExtensionFor(String format) { return EVAL_EXT; }
    public void saveAs(File file,String formatName) throws IOException { save(file);	}
    public Object restore(File file) throws IOException	{ return load(file); }

    final static private StringEncoder encoder = new StringEncoder('%',"/\\:;$ \t\n");
    final static private String evalExt = Evaluation.EVAL_EXT;

    private void save(File file) throws IOException 
    {
	PrintStream out = new PrintStream(new FileOutputStream(file));
	for (Iterator i=getExampleIterator(); i.hasNext(); ) {
	    String name = (String)i.next();
	    Distribution ranking = getRanking(name);
	    int rank = 0;
	    for (Iterator j=ranking.orderedIterator(); j.hasNext(); ) {
		GraphId id = (GraphId)j.next();
		rank++;
		double weight = ranking.getLastWeight();
		out.println(name +"\t"+ id +"\t"+ rank +"\t" + weight);
	    }
	    Set pos = getPosIds(name);
	    for (Iterator j=pos.iterator(); j.hasNext(); ) {
		GraphId id = (GraphId)j.next();
		out.println(name +"\t" + id);
	    }
	}
	out.close();
    }

    static public GraphSearchEval load(File file) throws IOException
    {
	GraphSearchEval eval = new GraphSearchEval();
	eval.loadFromFile(file);
	return eval;
    }

    private void loadFromFile(File file) throws IOException 
    { 
	LineNumberReader in = new LineNumberReader(new InputStreamReader(new FileInputStream(file)));
	String line = null;
	while ((line = in.readLine())!=null) {
	    String[] parts = line.split("\t");
	    if (parts.length==2) {
		// exampleId positiveGraphId
		Set pos = (Set)positiveIdMap.get(parts[0]);
		if (pos==null) positiveIdMap.put(parts[0], (pos = new TreeSet()));
		pos.add( GraphId.fromString(parts[1]) );
	    } else if (parts.length==4) {
		// exampleId graphId rank weight
		Distribution ranking = (Distribution)rankedListMap.get(parts[0]);
		if (ranking==null) rankedListMap.put(parts[0], (ranking = new TreeDistribution()));
		ranking.add( StringUtil.atof(parts[3]), GraphId.fromString(parts[1]) );
	    } else {
		throw new IllegalArgumentException(file+" line "+in.getLineNumber()+": illegal format");
	    }
	}
    }

    //
    // test
    //

    public class MyCLP extends BasicCommandLineProcessor {
	public void graph(String s) { graph=new TextGraph(s,'r'); }
	public void gui() { guiFlag = true; }
	public void loadFrom(String s) { 
	    loadedFile=s; 
	    try { loadFromFile(new File(s)); } catch (IOException ex) { ex.printStackTrace(); }
	}
    }
    public void processArguments(String[] args) { new MyCLP().processArguments(args); }

    static public void main(String[] args) throws IOException
    {
	GraphSearchEval eval = new GraphSearchEval();
	eval.processArguments(args);
	if (eval.guiFlag) new ViewerFrame(eval.loadedFile, eval.toGUI());
	else System.out.println(eval.toTable());
    }
}
