# Supplementary material for: A graph-search framework for associating gene identifiers with documents
Source: BMC Bioinformatics. 2006 Oct 10;7:440. doi: 10.1186/1471-2105-7-440 (PMC1617121; doi:10.1186/1471-2105-7-440)
Supplement: Additional File 1 — The code used for graph-search and learning-to-rank in this paper has been submitted as an additional file: a gzip-compressed tar file, with all code under an open source license. The code requires installation of Minorthird, another open-source package. The README.txt file in the top-level directory details how to compile and use the code. The code for combining NER and soft matching is implemented a special case of the graph search that uses a restricted set of paths through the graph, realized using the class SoftDictEntitySearcher. Code availability and requirements All code is implemented in Java, and has been verified to run on both Windows XP (with cygwin) and Red Hat Linux environments. The most recent version of the code is available via anonymous CVS from the authors, using the following commands: export CVS_RSH=ssh export cvsroot=:pserver:anonymous@raff.ml.cmu.edu:/usr1/cvsroot % cvs login (anything as a password) % cvs checkout ghirl [file 1471-2105-7-440-S1.gz › ghirl/src/ghirl/learn/GraphSearchExample.java]

package ghirl.learn;

import java.util.*;
import java.io.*;
import edu.cmu.minorthird.util.*;
import edu.cmu.minorthird.classify.*;
import edu.cmu.minorthird.classify.experiments.*;
import ghirl.graph.*;
import ghirl.util.Distribution;

/** 
 * The analog of a labeled example for graph searches.  It consists of
 * a query, and optionally a NodeFilter, which will produce a set of
 * responses from a GraphSearcher; plus a complete listing of all
 * valid responses to the GraphSearcher, ie, all nodes that are
 * appropriately similar to the query, and also satisfy the
 * NodeFilter.  
 *
 * <p>Additionally, valid-response items can be tagged with a
 * 'uniqId', eg a person identifier for emails associated with the
 * same person. Some additional measurements can be made based
 * these uniqId's.
 * 
 * <p>The file format for a GraphSearchExample is as follows.  Each
 * non-blank line should either start with '#', or else should contain
 * a GraphId, in a format readable by GraphId.fromString, optionally
 * followed (after some whitespace) with a uniqId for that GraphId.
 * Lines starting "#!query:", "#!graph:", and "#!filter" specify the
 * initial query, the associated graph, and the filter, respectively.
 * For instance:
 *
 * <pre>
 * #Members of the SLIF project group as of 2002.
 * #!query: slif
 * #!filter: isa=email
 * #!graph: William's meeting-related email
 *
 * $Mitchell@Cs tom
 * $Tom.Mitchell@cmu.edu tom
 * $Tom.Mitchell@cs.cmu.edu tom
 * $William.Cohen@cs.cmu.edu
 * $atyu@andrew.cmu.edu
 * $juchangh@andrew.cmu.edu
 * $khuang@andrew.cmu.edu
 * $mjoffe@andrew.cmu.edu
 * $murphy@andrew.cmu.edu bob
 * $murphy@cmu.edu bob
 * $woomy@cs.cmu.edu zk
 * $zkou@andrew.cmu.edu zk
 * </pre>
 */

public class GraphSearchExample implements HasSubpopulationId
{
    private String subPop = null;
    private String queryString = null; 
    private String graphName = null;
    private NodeFilter nodeFilter = null;
    private Set posLabelSet = null;
    private Map uniqCodeMap = null;
    
    private static final String QUERY_PREFIX = "#!query:";
    private static final String GRAPH_PREFIX = "#!graph:";
    private static final String FILTER_PREFIX = "#!filter:";

    //
    // getters
    //
    public String getQueryString() { return queryString; }
    public NodeFilter getNodeFilter() { return nodeFilter; }
    public Set getCorrectAnswerSet() { return posLabelSet; }
    public String getSubpopulationId() { return subPop; }

    public String getUniqCode(GraphId id) { return (String)uniqCodeMap.get(id); }

    //
    // constructor
    //

    public GraphSearchExample(String exampleFile)
    {
	try {
	    subPop = exampleFile;
	    loadLabelFile(exampleFile);
	} catch (IOException ex) {
	    throw new IllegalStateException("error loading "+exampleFile+": "+ex);
	}
    }
    private void loadLabelFile(String filename) throws IOException
    {
	posLabelSet = new HashSet();
	uniqCodeMap = new HashMap();
	FileInputStream is = new FileInputStream(new File(filename));
	LineNumberReader in = new LineNumberReader(new InputStreamReader(is));
	String line;
	while ((line = in.readLine())!=null) {
	    if (!processSpecialLine(line)) {
		String[] parts = line.split("\\s+");
		GraphId id = GraphId.fromString(parts[0]);
		posLabelSet.add( id );
		String uniqCode = parts.length>1 ? parts[1] : parts[0];
		uniqCodeMap.put( id, uniqCode );
	    }
	}
	in.close();
    }
    private boolean processSpecialLine(String line)
    {
	if (line.startsWith(QUERY_PREFIX)) {
	    queryString = line.substring(QUERY_PREFIX.length()).trim();
	    return true;
	} else if (line.startsWith(GRAPH_PREFIX)) {
	    graphName = line.substring(GRAPH_PREFIX.length()).trim();
	    return true;
	} else if (line.startsWith(FILTER_PREFIX)) {
	    nodeFilter = new NodeFilter(line.substring(FILTER_PREFIX.length()).trim());
	    return true;
	} else if (line.startsWith("#") || line.trim().length()==0) {
	    return true;
	} else {
	    return false;
	}
    }

    //
    // evaluation methods
    //

    /** Evaluate the output of a GraphSearcher, returning an Evaluation object. */
    public Evaluation evaluateSearchResult(Distribution dist, boolean ignoreDuplicates)
    {
	Evaluation eval = new Evaluation(ExampleSchema.BINARY_EXAMPLE_SCHEMA);
	evaluateSearchResult(eval,dist,ignoreDuplicates);
	return eval;
    }

    /** Evaluate the output of a GraphSearcher, returning an Evaluation object. */
    public Evaluation evaluateSearchResult(Distribution dist)
    {
	return evaluateSearchResult(dist,false);
    }

    /** Evaluate the output of a GraphSearcher, appending it to an existing Evaluation. */
    public void evaluateSearchResult(Evaluation eval, Distribution dist)
    {
	evaluateSearchResult(eval,dist,false);
    }

    /** Evaluate the output of a GraphSearcher, appending it to an existing Evaluation. */
    public void evaluateSearchResult(Evaluation eval, Distribution dist, boolean ignoreDuplicates)
    {
	Set uniqCodeOfIdsAlreadyRanked = new HashSet();
	for (Iterator i = dist.orderedIterator(); i.hasNext(); ) {
	    GraphId id = (GraphId)i.next();
	    double w = dist.getLastWeight()/dist.getTotalWeight();
	    String uniqCode = (String)uniqCodeMap.get(id);
	    if (uniqCode==null) uniqCode = id.toString();
	    boolean codeAlreadyRanked = uniqCodeOfIdsAlreadyRanked.contains(uniqCode);
	    if (!codeAlreadyRanked || !ignoreDuplicates) {
		ClassLabel trueLabel = candidateLabel(id);
		eval.extend( ClassLabel.positiveLabel(w), new Example(new MutableInstance(id),trueLabel), 0 );
	    }
	    uniqCodeOfIdsAlreadyRanked.add(uniqCode);
	}
	for (Iterator i=posLabelSet.iterator(); i.hasNext(); ) {
	    GraphId id = (GraphId)i.next();
	    if (dist.getWeight(id)==0) {
		// a false negative
		String uniqCode = (String)uniqCodeMap.get(id);
		if (uniqCode==null) uniqCode = id.toString();
		boolean codeAlreadyRanked = uniqCodeOfIdsAlreadyRanked.contains(uniqCode);
		if (!codeAlreadyRanked || !ignoreDuplicates) {
		    ClassLabel trueLabel = ClassLabel.binaryLabel(+1);
		    eval.extend( ClassLabel.binaryLabel(-1), 
				 new Example(new MutableInstance(id),trueLabel), 0 );
		}
	    }
	}
    }
    /** generate a label for a candidate pair */
    public ClassLabel candidateLabel(GraphId candidate) 
    {
	return ClassLabel.binaryLabel( (posLabelSet!=null && posLabelSet.contains(candidate)) ? +1 : -1 );
    }

    /**  Get the set of positive labels/aka relevant GraphIds. */
    public Set getPositiveIds()
    {
	return posLabelSet;
    }

    //
    // execution methods
    //

    /**
     * Use the provided searcher to execute the query, and filter it.
     */
    public Distribution doQuery(GraphSearcher searcher,Graph graph)
    {
	if (queryString==null || queryString.length()==0) 
	    throw new IllegalArgumentException("null query string");
	Distribution initDist = graph.asQueryDistribution(queryString);
	if (initDist==null || initDist.size()==0)
	    throw new IllegalArgumentException("nothing found for '"+queryString+"'");
	searcher.setGraph(graph);
	Distribution result = searcher.search( initDist, nodeFilter );
	return result;
    }

    //
    // output utilities
    //

    public String formatRankedList(Distribution dist,int numToShowAllEntries)
    {
	StringBuffer buf = new StringBuffer("top "+numToShowAllEntries+" entries:\n");
	java.text.DecimalFormat fmt = new java.text.DecimalFormat("0.0000");
	Set uniqCodeOfIdsAlreadyRanked = new HashSet();
	int k=0;
	for (Iterator i=dist.orderedIterator(); i.hasNext(); ) {
	    ++k;
	    GraphId id = (GraphId)i.next();
	    double w = dist.getLastWeight()/dist.getTotalWeight();
	    String tag = "?";
	    if (posLabelSet!=null) tag = posLabelSet.contains(id) ? "+" : "-";
	    // figure out if this has been ranked before 
	    String uniqCode = null;
	    if (uniqCodeMap!=null) uniqCode = (String)uniqCodeMap.get(id);
	    if (uniqCode==null) uniqCode = id.toString();
	    if (uniqCodeOfIdsAlreadyRanked.contains(uniqCode)) tag = tag+"Dup";
	    uniqCodeOfIdsAlreadyRanked.add(uniqCode);
	    // print the entry if it's positive, or if it's near the top
	    if (k<numToShowAllEntries || tag.startsWith("+")) {
		buf.append(k+"\t"+fmt.format(w)+"\t"+tag+"\t"+id+"\n");
		// if (showExplanations) buf.append(walker.explain(id));
	    }
	}
	// now print the false negatives - ie the unranked positives
	if (posLabelSet!=null) {
	    for (Iterator i=posLabelSet.iterator(); i.hasNext(); ) {
		GraphId id = (GraphId)i.next();
		if (dist.getWeight(id)==0) {
		    String tag = "+";
		    String uniqCode = (String)uniqCodeMap.get(id);
		    if (uniqCode==null) uniqCode = id.toString();
		    if (uniqCodeOfIdsAlreadyRanked.contains(uniqCode)) tag = tag+"Dup";
		    buf.append(">"+k+"\t0\t"+tag+"\t"+id+"\n");
		}
	    }
	}
	return buf.toString();
    }


    public String summarize(Distribution ranking)
    {
	return summarize(ranking,false);
    }

    /**
     * Summarize a potential answer to a query, with a printout of
     * average precision and max F1.  If 'alsoShowWithoutDups' is true
     * then show with and without dups.
     */
    public String summarize(Distribution ranking,boolean alsoShowWithoutDups)
    {
	StringBuffer buf = new StringBuffer();
	Evaluation withDups = evaluateSearchResult( ranking, false );
	String tag = alsoShowWithoutDups?"/+dups":"";
	buf.append(summarize(withDups,tag));
	if (alsoShowWithoutDups) {
	    Evaluation noDups = evaluateSearchResult( ranking, true );
	    buf.append(summarize(noDups,"/-dups"));
	}
	return buf.toString();
    }

    public static String summarize(Evaluation eval, String tag)
    {
	StringBuffer buf = new StringBuffer();
	buf.append("avgPrec"+tag+":   "+eval.averagePrecision()+"\n");
	buf.append("ap*recall"+tag+": "+adjustedAveragePrecision(eval)+"\n");
	buf.append("maxF1"+tag+":     "+eval.maxF1(0)+"\n");
	return buf.toString();
    }

    public static double adjustedAveragePrecision(Evaluation eval)
    {
	return eval.averagePrecision()*eval.recall();
    }

    public String toString() 
    {
	return "[GSExample: "+queryString+"]"; 
    }

    //
    // iterator for GraphSearchExample's.
    //
    public static class Looper extends AbstractLooper {
	public Looper(Iterator i) { super(i); }
	public Looper(Collection c) { super(c); }
	public GraphSearchExample nextExample() { return (GraphSearchExample)next(); }
    }
}
