# Supplementary material for: A graph-search framework for associating gene identifiers with documents
Source: BMC Bioinformatics. 2006 Oct 10;7:440. doi: 10.1186/1471-2105-7-440 (PMC1617121; doi:10.1186/1471-2105-7-440)
Supplement: Additional File 1 — The code used for graph-search and learning-to-rank in this paper has been submitted as an additional file: a gzip-compressed tar file, with all code under an open source license. The code requires installation of Minorthird, another open-source package. The README.txt file in the top-level directory details how to compile and use the code. The code for combining NER and soft matching is implemented a special case of the graph search that uses a restricted set of paths through the graph, realized using the class SoftDictEntitySearcher. Code availability and requirements All code is implemented in Java, and has been verified to run on both Windows XP (with cygwin) and Red Hat Linux environments. The most recent version of the code is available via anonymous CVS from the authors, using the following commands: export CVS_RSH=ssh export cvsroot=:pserver:anonymous@raff.ml.cmu.edu:/usr1/cvsroot % cvs login (anything as a password) % cvs checkout ghirl [file 1471-2105-7-440-S1.gz › ghirl/src/ghirl/learn/LinkFEs.java]

package ghirl.learn;

import ghirl.graph.*;
import ghirl.util.*;
import edu.cmu.minorthird.classify.*;
import java.io.*;
import java.util.*;

/** Sample feature extractors. */

public class LinkFEs
{
	public static final Distribution EMPTY_DISTRIBUTION = TreeDistribution.EMPTY_DISTRIBUTION;

	/** A base class with useful defaults. */
	public static class NullFE implements LinkFeatureExtractor, Serializable
	{
		static private final long serialVersionUID = 1;
		transient protected Distribution initDist;
		transient protected Graph graph;
		transient protected int level;
		public void setInitialDistribution(Distribution initDist) { this.initDist=initDist; }
		public void setGraph(Graph graph) { this.graph=graph; }
		public void setWalkLevel(int level) { this.level=level; }
		public Distribution toFeatures(GraphId fromId,String linkLabel,GraphId toId) { return EMPTY_DISTRIBUTION; }
		public Distribution toFeatures(GraphId fromId,String linkLabel) { return EMPTY_DISTRIBUTION; }
	}

	/** Outputs features "term.FOO" for edges entering nodes TERM$foo.
	 */
	final public static class TermFE extends NullFE
	{
		public Distribution toInstance(GraphId fromId,String linkLabel,GraphId toId) {
	    if (toId.getFlavor().equals(TextGraph.TERM_TYPE)) 
				return new TreeDistribution( new Feature(new String[]{"term",toId.getShortName()}) ) ;
	    else 
				return EMPTY_DISTRIBUTION;
		}
	}

	/** Outputs features 'edge.EDGELABEL' for edges with the label EDGELABEL.
	 */
	final public static class EdgeLabelFE extends NullFE
	{
		public Distribution toFeatures(GraphId fromId,String linkLabel) {
	    return new TreeDistribution( new Feature(new String[]{"edge",linkLabel}) );
		}
	}

	/** Outputs a variety of edge-related features. */
	final public static class TypedEdgeLabelFE extends NullFE
	{
		private Boolean useLevel=null,useFrom=null,useVia=null,useTo=null;

		/** Defaults to using only the 'fromVia' features. 
		 */
		public TypedEdgeLabelFE() { this(Boolean.FALSE,Boolean.TRUE,Boolean.TRUE,Boolean.FALSE); }

		/**
		 */
		public TypedEdgeLabelFE(Boolean level,Boolean from,Boolean via,Boolean to)
		{
	    this.useLevel=level;
	    this.useFrom=from;
	    this.useVia=via;
	    this.useTo=to;
		}
		public Distribution toFeatures(GraphId fromId,String linkLabel,GraphId toId) 
		{
	    Distribution result = new TreeDistribution();
			List accum = new ArrayList();
			accum.add( new ArrayList() );
			accum = appendFeatures( accum, useLevel, "level", Integer.toString(level) );
			accum = appendFeatures( accum, useFrom, "from", getType(fromId) );
			accum = appendFeatures( accum, useVia, "via", linkLabel );
			accum = appendFeatures( accum, useTo, "to", getType(toId) );
			for (Iterator i=accum.iterator(); i.hasNext(); ) {
				List protoFeature = (List)i.next();
				String[] protoFeaturePath = (String[])protoFeature.toArray( new String[protoFeature.size()] );
				result.add(1.0, new Feature(protoFeaturePath));
			}
	    return result;
		}
		private List appendFeatures(List list,Boolean flag,String key,String value)
		{
			List result = new ArrayList();
			for (Iterator i=list.iterator(); i.hasNext(); ) {
				List protoFeature = (List)i.next();
				List copy = new ArrayList(); 
				if (flag==null || flag.booleanValue()) {
					copy.addAll( protoFeature ); copy.add(key); copy.add(value);
					result.add( copy );
				}
				if (flag==null || !flag.booleanValue()) {
					result.add( protoFeature );
				}
			}
			return result;
		}
		private String getType(GraphId id)
		{
	    Set typeIds = graph.followLink(id,"isa");
	    if (typeIds==null || typeIds.size()==0) {
				if (!id.getFlavor().equals(GraphId.DEFAULT_FLAVOR)) return "a"+id.getFlavor();
				else return "noType";
			} else {
				String rawType = typeIds.iterator().next().toString();
				return "a"+rawType.substring(0,1).toUpperCase()+rawType.substring(1);
	    }
		}
	}

	/** Outputs features of the form
	 * 'EDGELABEL1.EDGELABEL2.....EDGELABELk' for edges labeled
	 * EDGELABELk from nodes reachable from the initial distribution
	 * via a path of links labeled
	 * EDGELABEL1.EDGELABEL2.....EDGELABEL[k-1].  For efficiency, the
	 * path is searched for with a bounded cost search, and if no path
	 * is found, then EDGELABEL1.EDGELABEL2.....EDGELABEL[k-1] is
	 * replaced with '_someNode'.
	 */
	public static class RootedEdgeLabelFE extends NullFE
	{
		transient private BestPathFinder bestPathFinder;
		static private final int MAX_STEPS = 50;

		public void setInitialDistribution(Distribution initDist) { this.initDist=initDist; reinit(); }
		public void setGraph(Graph graph) { this.graph=graph; reinit(); }
		private void reinit() { bestPathFinder = null; }

		public Distribution toFeatures(GraphId fromId,String linkLabel) 
		{
	    if (bestPathFinder==null) bestPathFinder = new BestPathFinder(graph,initDist,MAX_STEPS);
	    String[] path = bestPathFinder.bestEdgeLabelPath(fromId);
	    if (path==null) {
				return new TreeDistribution( new Feature(new String[]{"_someNode",linkLabel}) );
	    } else {
				String[] s = new String[path.length+1];
				for (int i=0; i<path.length; i++) s[i] = path[i];
				s[path.length] = linkLabel;
				return new TreeDistribution( new Feature(s) );
	    }
		}
	}

}
