# Supplementary material for: A graph-search framework for associating gene identifiers with documents
Source: BMC Bioinformatics. 2006 Oct 10;7:440. doi: 10.1186/1471-2105-7-440 (PMC1617121; doi:10.1186/1471-2105-7-440)
Supplement: Additional File 1 — The code used for graph-search and learning-to-rank in this paper has been submitted as an additional file: a gzip-compressed tar file, with all code under an open source license. The code requires installation of Minorthird, another open-source package. The README.txt file in the top-level directory details how to compile and use the code. The code for combining NER and soft matching is implemented a special case of the graph search that uses a restricted set of paths through the graph, realized using the class SoftDictEntitySearcher. Code availability and requirements All code is implemented in Java, and has been verified to run on both Windows XP (with cygwin) and Red Hat Linux environments. The most recent version of the code is available via anonymous CVS from the authors, using the following commands: export CVS_RSH=ssh export cvsroot=:pserver:anonymous@raff.ml.cmu.edu:/usr1/cvsroot % cvs login (anything as a password) % cvs checkout ghirl [file 1471-2105-7-440-S1.gz › ghirl/src/ghirl/learn/RankingPerceptronLearner.java]

package ghirl.learn;

import ghirl.util.*;
import ghirl.graph.*;
import edu.cmu.minorthird.util.*;
import edu.cmu.minorthird.util.gui.*;
import edu.cmu.minorthird.classify.*;
import edu.cmu.minorthird.classify.transform.*;
import edu.cmu.minorthird.classify.experiments.*;
import edu.cmu.minorthird.classify.algorithms.linear.*;

import java.util.*;
import java.io.*;
import org.apache.log4j.*;

/**
 * A perceptron-based ranking method.
 */

public class RankingPerceptronLearner extends BatchBinaryClassifierLearner 
{
	private static Logger log = Logger.getLogger(RankingPerceptronLearner.class);

	private int numEpochs;
	boolean pushAllExamples;
	private InstanceTransform transformer;
	private boolean transform2Logs;

	public RankingPerceptronLearner() 
	{ 
		this(20,false,true);
	}
	public RankingPerceptronLearner(int numEpochs)
	{
		this(numEpochs,false,true);
	}

	public RankingPerceptronLearner(int numEpochs,boolean pushAllExamples,boolean transform2Logs) 
	{ 
		this.numEpochs=numEpochs;
		this.pushAllExamples=pushAllExamples;
		this.transform2Logs = transform2Logs;
		if (transform2Logs) transformer = new LogTransform();
		else transformer = new IdentityTransform();
	}

	public Classifier batchTrain(Dataset originalData) 
	{
		Dataset data = transformer.transform(originalData);
		//new ViewerFrame("transformed dataset",new SmartVanillaViewer(data));
		Hyperplane h = new Hyperplane();
		Hyperplane s = new Hyperplane();
		Map bySubpopMap = ClassifierRerankerLearner.sortBySubpop(data);
		ProgressCounter pc = new ProgressCounter("perceptron training", "epoch", numEpochs);
		int numUpdates = 0;
		for (int e=0; e<numEpochs; e++) {
	    int epochUpdates = 0;
	    log.info("epoch "+e+"/"+numEpochs);
	    for (Iterator i=bySubpopMap.keySet().iterator(); i.hasNext(); ) {
				String subpop = (String)i.next();
				List subdata = (List)bySubpopMap.get(subpop);
				log.info("subpop "+subpop+" has "+subdata.size()+" examples");
				int subpopUpdates = batchTrainSubPop( subpop, h, s, subdata );
				log.info("subpop "+subpop+" caused "+subpopUpdates+" updates");
				numUpdates += subpopUpdates;
				epochUpdates += subpopUpdates;
	    }
	    pc.progress();
	    log.info("epoch "+e+"/"+numEpochs+" forced "+epochUpdates+" updates");
		}
		pc.finished();
		// turn sum hyperplane into an average
		s.multiply( 1.0/((double)numUpdates) );
		return new TransformingClassifier(s, transformer);
	}
	// return the number of times h has been updated
	private int batchTrainSubPop( String subpop, Hyperplane h, Hyperplane s, List subdata )
	{
		int updates = 0;
		sortByScore(h,subdata);
		if (pushAllExamples) {
	    boolean positiveExampleEncountered = false;
	    boolean negativeExampleEncountered = false;
	    for (int i=0; i<subdata.size(); i++) {	
				Example exi = (Example)subdata.get(i);
				if (exi.getLabel().isNegative() && !positiveExampleEncountered) {
					// try and push this example down
					//System.out.print(" neg too hi @ rank "+(i+1));
					h.increment( exi, -1.0 );
				} else if (exi.getLabel().isPositive() && negativeExampleEncountered) {
					// try and push this example up
					//System.out.print(" pos too lo @ rank "+(i+1));
					h.increment( exi, +1.0 );
				}
				if (exi.getLabel().isPositive()) positiveExampleEncountered=true;
				if (exi.getLabel().isNegative()) negativeExampleEncountered=true;
	    }
	    s.increment( h );
	    updates++;
		} else {
	    // look for highest positive example that is below a negative example
	    // and the highest negative example
	    boolean negativeExampleEncountered = false;
	    int highestBadPositiveExample = -1, highestNegativeExample = -1;
	    for (int i=0; i<subdata.size(); i++) {	
				Example exi = (Example)subdata.get(i);
				if (exi.getLabel().isNegative() && !negativeExampleEncountered) {
					highestNegativeExample = i;
					log.debug("highest negative example = "+highestNegativeExample);
				} 
				if (exi.getLabel().isPositive() && negativeExampleEncountered && highestBadPositiveExample<0) {
					highestBadPositiveExample = i;
					log.debug("highest positive example after a negative example = "+highestBadPositiveExample);
				}
				if (exi.getLabel().isNegative()) negativeExampleEncountered=true;
	    }
	    if (highestBadPositiveExample>=0) {
				if (log.isDebugEnabled()) log.debug("neg example at "+highestNegativeExample+" outranks "+highestBadPositiveExample);
				Example neg = (Example)subdata.get(highestNegativeExample);		
				Example pos = (Example)subdata.get(highestBadPositiveExample);
				h.increment( neg, -1.0 );
				h.increment( pos, +1.0 );
	    }
			s.increment( h );
			updates++;
		}
		return updates;
	}
	private void sortByScore( final Hyperplane h, List subdata )
	{
		Collections.sort( subdata, new Comparator() {
				public int compare(Object a,Object b) {
					Example exa = (Example)a;
					Example exb = (Example)b;
					double diff = h.score( exb ) - h.score( exa );
					int cmp = diff>0 ? +1 : (diff<0 ? -1: 0 );
					if (cmp!=0) return cmp;
					// sort negative examples above positive if scores are the same
					return (int)(exa.getLabel().numericLabel() - exb.getLabel().numericLabel());
				}
	    });
		if (log.isDebugEnabled()) {
	    log.debug("sorted by score: ");
	    java.text.DecimalFormat fmt = new java.text.DecimalFormat("0.000");
	    for (int i=0; i<subdata.size(); i++) {
				Example exi = (Example)subdata.get(i);
				log.debug(fmt.format(h.score(exi))+"\t"+exi.getSource());
	    }
		}
	}

	//
	// machinery for transforming probabilities to log probabilities
	//

	static final public class IdentityTransform extends AbstractInstanceTransform implements Serializable
	{
		static private final long serialVersionUID = 1;
		private final int CURRENT_VERSION_NUMBER = 1;
		public Instance transform(Instance instance) { return instance; }
	}


	static final public class LogTransform extends AbstractInstanceTransform implements Serializable
	{
		static private final long serialVersionUID = 1;
		private final int CURRENT_VERSION_NUMBER = 1;
		public Instance transform(Instance instance) { return new LogTransformInstance(instance); }
	}

	static final public class LogTransformInstance implements Instance, Serializable
	{
		static private final long serialVersionUID = 1;
		private final int CURRENT_VERSION_NUMBER = 1;
		private Instance inner;
		public LogTransformInstance(Instance inner) { this.inner=inner; }
		public Object getSource() { return inner.getSource(); }
		public String getSubpopulationId() { return inner.getSubpopulationId(); }
		public Feature.Looper featureIterator() { return inner.featureIterator(); }
		public Feature.Looper binaryFeatureIterator() { return inner.binaryFeatureIterator(); }
		public Feature.Looper numericFeatureIterator() { return inner.numericFeatureIterator(); }
		public double getWeight(Feature f) { return Math.log(inner.getWeight(f)); }
		public Viewer toGUI() { return new GUI.InstanceViewer(this); }
		public String toString() { return "[LogTransform "+inner+"]"; }
	}
}
