# Supplementary material for: A graph-search framework for associating gene identifiers with documents
Source: BMC Bioinformatics. 2006 Oct 10;7:440. doi: 10.1186/1471-2105-7-440 (PMC1617121; doi:10.1186/1471-2105-7-440)
Supplement: Additional File 1 — The code used for graph-search and learning-to-rank in this paper has been submitted as an additional file: a gzip-compressed tar file, with all code under an open source license. The code requires installation of Minorthird, another open-source package. The README.txt file in the top-level directory details how to compile and use the code. The code for combining NER and soft matching is implemented a special case of the graph search that uses a restricted set of paths through the graph, realized using the class SoftDictEntitySearcher. Code availability and requirements All code is implemented in Java, and has been verified to run on both Windows XP (with cygwin) and Red Hat Linux environments. The most recent version of the code is available via anonymous CVS from the authors, using the following commands: export CVS_RSH=ssh export cvsroot=:pserver:anonymous@raff.ml.cmu.edu:/usr1/cvsroot % cvs login (anything as a password) % cvs checkout ghirl [file 1471-2105-7-440-S1.gz › ghirl/src/ghirl/learn/StochasticGradientLinearRegressor.java]

package ghirl.learn;

import java.io.*;
import ghirl.graph.*;
import edu.cmu.minorthird.util.*;
import edu.cmu.minorthird.classify.*;
import edu.cmu.minorthird.classify.experiments.*;
import edu.cmu.minorthird.classify.algorithms.linear.*;

public class StochasticGradientLinearRegressor 
{
    private static final boolean SQUARE_NORM_PENALTY=false;
    private static final boolean NORM_PENALTY=true;

    static public class Batch extends BatchBinaryClassifierLearner
    {
	private Dataset testDataset = null;
	int epochs = 10;
	private Hyperplane theHyperplane;
	private StochasticGradientLinearRegressor.Online onlineRegressor = 
	    new StochasticGradientLinearRegressor.Online();

	public Batch() {;}

	public void setTestDataset(Dataset testDataset) { this.testDataset=testDataset; }
	public int getEpochs() { return epochs; }
	public void setEpochs(int epochs) { this.epochs=epochs; }
	public double getPenalty(double p) { return onlineRegressor.getPenalty(); }
	public void setPenalty(double p) { onlineRegressor.setPenalty(p); }

	public Classifier batchTrain(Dataset dataset)
	{
	    onlineRegressor.reset();
	    for (int i=0; i<epochs; i++) {
		dataset.shuffle();
		onlineRegressor.setLearningRate( 1.0/(i+1.0) );
		for (Example.Looper j=dataset.iterator(); j.hasNext(); ) {
		    Example ex = j.nextExample();
		    onlineRegressor.addExample(ex);
		}
		theHyperplane = onlineRegressor.getHyperplane();
		System.out.print("epoch "+i+" norm: "+onlineRegressor.getHyperplaneNorm()+
				 " RMSE: "+rootMeanSquaredError(theHyperplane,dataset));
		if (testDataset!=null) 
		    System.out.print(" testRMSE: "+rootMeanSquaredError(theHyperplane,testDataset));
		System.out.println();
	    }
	    return theHyperplane;
	}

	public Hyperplane getHyperplane() 
	{ 
	    return theHyperplane; 
	}

	public double estimateRMSE(Dataset d,Splitter splitter)
	{
	    double rmseSum = 0;
	    Dataset.Split split = d.split(splitter);
	    for (int i=0; i<split.getNumPartitions(); i++) {
		Dataset train = split.getTrain(i);
		Dataset test = split.getTest(i);
		setTestDataset(test);
		Hyperplane w = (Hyperplane)new DatasetClassifierTeacher(train).train(this);
		double rmse = rootMeanSquaredError( w, test );
		System.out.println("rmse on split "+(i+1)+"/"+split.getNumPartitions()+": "+rmse);
		rmseSum += rmse;
	    }
	    return rmseSum/split.getNumPartitions();
	}
    }

    /** StochasticGradientLinearRegressor.Online is an online regression method. */
    static public class Online extends OnlineBinaryClassifierLearner
    {
	private Hyperplane w_t; 
	private double learningRate = 0.1;
	private double penalty = 1.0;
	private double normSquared = 0;

	public Online() {;}

	public Online(double learningRate,double penalty)
	{
	    this.learningRate = learningRate; 
	    this.penalty = penalty;
	}

	public double getLearningRate() { return learningRate; }
	public void setLearningRate(double rate) { this.learningRate = rate; }
	public void setPenalty(double p) { this.penalty = p;}
	public double getPenalty() { return penalty; }

	public void reset() 
	{
	    w_t = new Hyperplane();
	    normSquared = 0;
	}
	public void addExample(Example example)
	{
	    // this will be used to keep the hyperplane weights from getting too big
	    double norm = Math.sqrt(normSquared); 

	    double y_t = example.getLabel().posWeight();
	    double predicted_y_t = w_t.score(example.asInstance());
	    double error = (y_t - predicted_y_t);

	    /*
	    // virtually normalize examples to unit length
	    double exampleNormSquared = 0;
	    for (Feature.Looper i=example.featureIterator(); i.hasNext(); ) {
		Feature f = i.nextFeature();
		double e_f = example.getWeight(f);
		exampleNormSquared += e_f*e_f;
	    }
	    double exampleNorm = Math.sqrt(exampleNormSquared);
	    predicted_y_t /= exampleNorm;
	    */

	    //System.out.println("y = "+y_t+" yhat = "+predicted_y_t);
	    for (Feature.Looper i=example.featureIterator(); i.hasNext(); ) {
		Feature f = i.nextFeature();
		double w_f = w_t.featureScore(f);
		double e_f = example.getWeight(f); // was divided by exampleNormSquared;
		double delta = error * e_f;
		if (NORM_PENALTY && norm!=0) delta -= (penalty*w_f/norm);
		else if (SQUARE_NORM_PENALTY) delta += (penalty*w_f);
		double correction =  delta * learningRate;
		w_t.increment( f, correction );
		//System.out.println("incremented "+f+"` by "+correction+" to "+w_t.featureScore(f));
		normSquared -= w_f*w_f;
		normSquared += (w_f+correction)*(w_f+correction);
		//if (norm!=0) System.out.println("  - delta "+delta+" "+f+" penalty: "+(penalty*w_f/norm));
	    }

	}
	public Classifier getClassifier() 
	{
	    return getHyperplane();
	}

	public Hyperplane getHyperplane()
	{
	    return w_t;
	}

	public double getHyperplaneNorm()
	{
	    return Math.sqrt(normSquared);
	}

	public String toString() { return "[StochasticGradientLinearRegressor.Online]"; }
    }

    static public double rootMeanSquaredError(Hyperplane w,Dataset d)
    {
	double sum = 0;
	double tot = 0;
	for (Example.Looper i=d.iterator(); i.hasNext(); ) {
	    Example ex = i.nextExample();
	    double y = ex.getLabel().posWeight();
	    double predicted = w.score(ex.asInstance());
	    sum += (y-predicted)*(y-predicted);
	    tot++;
	}
	return Math.sqrt(sum/tot);
    }

    static public void main(String[] args) throws IOException
    {
	Dataset d = (Dataset)IOUtil.loadSerialized(new File(args[0]));
	StochasticGradientLinearRegressor.Batch regressor = new StochasticGradientLinearRegressor.Batch();
	double rmse = regressor.estimateRMSE(d,new CrossValSplitter());
	System.out.println("average rmse: "+rmse);
    }
}
