# Supplementary material for: A graph-search framework for associating gene identifiers with documents
Source: BMC Bioinformatics. 2006 Oct 10;7:440. doi: 10.1186/1471-2105-7-440 (PMC1617121; doi:10.1186/1471-2105-7-440)
Supplement: Additional File 1 — The code used for graph-search and learning-to-rank in this paper has been submitted as an additional file: a gzip-compressed tar file, with all code under an open source license. The code requires installation of Minorthird, another open-source package. The README.txt file in the top-level directory details how to compile and use the code. The code for combining NER and soft matching is implemented a special case of the graph search that uses a restricted set of paths through the graph, realized using the class SoftDictEntitySearcher. Code availability and requirements All code is implemented in Java, and has been verified to run on both Windows XP (with cygwin) and Red Hat Linux environments. The most recent version of the code is available via anonymous CVS from the authors, using the following commands: export CVS_RSH=ssh export cvsroot=:pserver:anonymous@raff.ml.cmu.edu:/usr1/cvsroot % cvs login (anything as a password) % cvs checkout ghirl [file 1471-2105-7-440-S1.gz › ghirl/src/ghirl/learn/TestGraphSearch.java]

package ghirl.learn;

import java.util.*;
import java.io.*;
import edu.cmu.minorthird.util.*;
import edu.cmu.minorthird.util.gui.*;
import edu.cmu.minorthird.classify.*;
import edu.cmu.minorthird.classify.experiments.*;
import ghirl.graph.*;
import ghirl.util.*;

/** Evaluate a GraphSearcher.
 */

public class TestGraphSearch
{
	private Graph graph = null;
	private GraphSearcher searcher = new BasicWalker();
	private GraphSearchDataset testExamples = new GraphSearchDataset();
	private boolean showRankingFlag = false;
	private int numTop = 20;
	private boolean removeDups = false;
	private String saveFile = null;
	private boolean showResultFlag = false;

	public class MyCLP extends BasicCommandLineProcessor 
	{
		public void graph(String s) { graph = CommandLineUtil.makeGraph(s);	}
		public void annotate(String s) { graph = CommandLineUtil.annotateGraph(graph, s);	}
		public void loadFrom(String s) { searcher = CommandLineUtil.loadSearcher(s); }
		public void searcher(String s) { searcher = (GraphSearcher)BshUtil.toObject(s,GraphSearcher.class); }
		public void example(String s) { testExamples.add(new GraphSearchExample(s)); }
		public void numTop(String s) { numTop = StringUtil.atoi(s); }
		public void showRanking() { showRankingFlag=true; }
		public void removeDups() { removeDups=true; }
		public void saveAs(String s) { saveFile=s; }
		public void showResult() { showResultFlag=true; }
		public CommandLineProcessor searcherOpt() { return tryToGetCLP(searcher); }
		public void usage() 
		{ 
	    super.usage(); 
	    System.out.println(" remaining arguments are GraphSearchExample files"); 
		}
	}
	public void processArguments(String[] args) 
	{
		int argp = new MyCLP().consumeArguments(args,0);
		// treat unprocessed examples as 
		for (int i=argp; i<args.length; i++) {
	    //System.out.println("loading example from "+args[i]);
	    if ( args[i].startsWith("-") ) {
				System.err.println("unknown option "+args[i]);
	    } else {
				testExamples.add( new GraphSearchExample(args[i]) );
	    }
		}
	}

	public GraphSearchEval test()
	{
		GraphSearchEval eval = new GraphSearchEval();
		test(eval);
		return eval;
	}

	public void test(GraphSearchEval eval)
	{
		eval.extend( graph, searcher, testExamples );
		if (showRankingFlag) showRankings(graph, testExamples, searcher, numTop);
	}

	static public void showRankings(Graph graph,GraphSearchDataset test,GraphSearcher searcher,int numTopShown)
	{
		for (GraphSearchExample.Looper i=test.iterator(); i.hasNext(); ) {
	    GraphSearchExample example = i.nextExample();
	    Distribution ranking = example.doQuery(searcher, graph);
	    System.out.println(example + "\n" + example.formatRankedList(ranking, numTopShown));
		}
	}


	static public void main(String[] args) 
	{
		TestGraphSearch t = new TestGraphSearch();
		t.processArguments(args);
		System.out.println("searcher: "+t.searcher);
		GraphSearchEval eval = t.test();
		//if (t.removeDups) System.out.println(eval.toDetails());
		//else System.out.println(eval.toDetails(false));
		System.out.println(eval.averageRecallAsFunctionOfK());
		System.out.println(eval.toTable());
		if (t.showResultFlag) {
	    eval.setGraph( t.graph );
	    new ViewerFrame("Result", eval.toGUI());
		}
		if (t.saveFile!=null) {
	    try {
				String format = eval.getFormatNames()[0];
				eval.saveAs( new File(t.saveFile+eval.getExtensionFor(format)), format );
	    } catch (Exception ex) {
				ex.printStackTrace();
	    }
		}
	}
}
