# Supplementary material for: A graph-search framework for associating gene identifiers with documents
Source: BMC Bioinformatics. 2006 Oct 10;7:440. doi: 10.1186/1471-2105-7-440 (PMC1617121; doi:10.1186/1471-2105-7-440)
Supplement: Additional File 1 — The code used for graph-search and learning-to-rank in this paper has been submitted as an additional file: a gzip-compressed tar file, with all code under an open source license. The code requires installation of Minorthird, another open-source package. The README.txt file in the top-level directory details how to compile and use the code. The code for combining NER and soft matching is implemented a special case of the graph search that uses a restricted set of paths through the graph, realized using the class SoftDictEntitySearcher. Code availability and requirements All code is implemented in Java, and has been verified to run on both Windows XP (with cygwin) and Red Hat Linux environments. The most recent version of the code is available via anonymous CVS from the authors, using the following commands: export CVS_RSH=ssh export cvsroot=:pserver:anonymous@raff.ml.cmu.edu:/usr1/cvsroot % cvs login (anything as a password) % cvs checkout ghirl [file 1471-2105-7-440-S1.gz › ghirl/src/ghirl/learn/TrainGraphSearch.java]

package ghirl.learn;

import java.util.*;
import java.io.*;
import edu.cmu.minorthird.util.*;
import edu.cmu.minorthird.classify.*;
import edu.cmu.minorthird.classify.experiments.*;
import ghirl.graph.*;
import ghirl.util.*;

public class TrainGraphSearch
{
    private Graph graph = null;
    private GraphSearchLearner learner = new ClassifierRerankerLearner();
    private GraphSearchDataset trainExamples = new GraphSearchDataset();
    private String saveFile = null;
    private boolean printResult = false;

    public class MyCLP extends BasicCommandLineProcessor {
	public void graph(String s) { graph = new TextGraph(s,'r'); }
	public void annotate(String s) 
	{ 
	    graph = AnnotatableGraph.addAnnotator( graph, (GraphAnnotator)BshUtil.toObject(s,GraphAnnotator.class) );
	}
	public void learner(String s) { learner = (GraphSearchLearner)BshUtil.toObject(s,GraphSearchLearner.class); }
	public void example(String s) { trainExamples.add(new GraphSearchExample(s)); }
	public void saveAs(String s) { saveFile=s; }
	public void printResult() { printResult=true; }
	public CommandLineProcessor learnerOpt() { return tryToGetCLP(learner); }
	public void usage() 
	{ 
	    super.usage(); 
	    System.out.println(" remaining arguments are GraphSearchExample files"); 
	}
    }
    public void processArguments(String[] args) 
    {
	int argp = new MyCLP().consumeArguments(args,0);
	// treat unprocessed examples as 
	for (int i=argp; i<args.length; i++) {
	    //System.out.println("loading example from "+args[i]);
	    trainExamples.add( new GraphSearchExample(args[i]) );
	}
    }
    public GraphSearcher train()
    {
	learner.setGraph( graph );
	return learner.batchTrain(trainExamples);
    }

    static public void main(String[] args) throws IOException
    {
	TrainGraphSearch t = new TrainGraphSearch();
	t.processArguments(args);
	System.out.println("learner: "+t.learner);
	t.learner.setGraph( t.graph );
	GraphSearcher searcher = t.train();
	if (t.printResult) System.out.println("learned graphsearcher: "+searcher);
	if (t.saveFile!=null) {
	    if (!IOUtil.saveSomehow(searcher,new File(t.saveFile))) {
		System.out.println("can't save "+searcher);
		System.out.println("serialization error encountered is below:");
		try {
		    IOUtil.saveSerialized((Serializable)searcher,new File(t.saveFile));
		} catch (Exception ex) {
		    ex.printStackTrace();
		}
	    }
	}
    }
}
