# Supplementary material for: A graph-search framework for associating gene identifiers with documents
Source: BMC Bioinformatics. 2006 Oct 10;7:440. doi: 10.1186/1471-2105-7-440 (PMC1617121; doi:10.1186/1471-2105-7-440)
Supplement: Additional File 1 — The code used for graph-search and learning-to-rank in this paper has been submitted as an additional file: a gzip-compressed tar file, with all code under an open source license. The code requires installation of Minorthird, another open-source package. The README.txt file in the top-level directory details how to compile and use the code. The code for combining NER and soft matching is implemented a special case of the graph search that uses a restricted set of paths through the graph, realized using the class SoftDictEntitySearcher. Code availability and requirements All code is implemented in Java, and has been verified to run on both Windows XP (with cygwin) and Red Hat Linux environments. The most recent version of the code is available via anonymous CVS from the authors, using the following commands: export CVS_RSH=ssh export cvsroot=:pserver:anonymous@raff.ml.cmu.edu:/usr1/cvsroot % cvs login (anything as a password) % cvs checkout ghirl [file 1471-2105-7-440-S1.gz › ghirl/src/ghirl/util/Distribution.java]

package ghirl.util;

import java.util.*;

/**
 * A probability distribution of objects that can be sampled from.
 */
public abstract class Distribution
{
	/** Add the specified object, and give if the appropriate weight
	 * in the distribution.  The distribution will always be normalized
	 * by the total weight of all objects.  If the object already exists,
	 * then its weight will be incremented.
	 */
	abstract public void add(double weight,Object obj);

	/** Return the weight associated with this object. 
	 */
	abstract public double getWeight(Object obj);

	/** Remove an equivalent object.
	 */
	abstract public Object remove(Object obj);

	/** Return an iterator over all objects.
	 */
	abstract public Iterator iterator();

	/** Return the number of objects that will be produced by the
	 * iterator() */
	abstract public int size();


	/** Return the weight associated with the last object
	 * that was either: returned with 'get', removed,
	 * or returned by an Iterator.
	 */
	abstract public double getLastWeight();

	/** Returns the sample probability associated with the last object
	 * that was returned with 'get', removed, or returned by an
	 * Iterator.  This is the same as getLastWeight/getTotalWeight.
	 */
	final public double getLastProbability() { return getLastWeight()/getTotalWeight(); }

	/** Return the total weight of all objects in the distribution */
	abstract public double getTotalWeight();

	/** Pick an object at random, according to its probability. */
	abstract public Object sample(Random rand);

	/** Return the probability of sampling an object */
	final public double getProbability(Object obj) 
	{
		return getWeight(obj)/getTotalWeight();
	}

	/** Add everything in the given distribution to this one,
	 * in such a way that the total weight of the objects in the given 
	 * distribution is w.
	 */
	final public void addAll(double w,Distribution d) 
	{
		double norm = w/d.getTotalWeight();
		for (Iterator i = d.iterator(); i.hasNext(); ) {
	    Object obj = i.next(); 
	    double objW = d.getLastWeight();
	    add(objW*norm, obj);
		}
	}

	/** Return the set of objects returned by the iterator
	 * ordered by decreasing weight
	 */
	abstract public Iterator orderedIterator();

	/** Copy only the highest-ranking N objects */
	abstract public Distribution copyTopN(int n);

	/** Make a shallow copy of the distribution */
	abstract public Distribution copy();

	/** Output a printable representation of the distribution */
	public String format()
	{
		java.text.DecimalFormat fmt = new java.text.DecimalFormat("0.000");
		StringBuffer buf = new StringBuffer();
		for (Iterator i=orderedIterator(); i.hasNext(); ) {
	    Object obj = i.next();
	    double w = getLastWeight();
	    buf.append(fmt.format(w*100));
	    buf.append("\t");
	    buf.append(obj.toString());
	    buf.append("\n");
		}
		return buf.toString();
	}
}
