# Supplementary material for: A graph-search framework for associating gene identifiers with documents
Source: BMC Bioinformatics. 2006 Oct 10;7:440. doi: 10.1186/1471-2105-7-440 (PMC1617121; doi:10.1186/1471-2105-7-440)
Supplement: Additional File 1 — The code used for graph-search and learning-to-rank in this paper has been submitted as an additional file: a gzip-compressed tar file, with all code under an open source license. The code requires installation of Minorthird, another open-source package. The README.txt file in the top-level directory details how to compile and use the code. The code for combining NER and soft matching is implemented a special case of the graph search that uses a restricted set of paths through the graph, realized using the class SoftDictEntitySearcher. Code availability and requirements All code is implemented in Java, and has been verified to run on both Windows XP (with cygwin) and Red Hat Linux environments. The most recent version of the code is available via anonymous CVS from the authors, using the following commands: export CVS_RSH=ssh export cvsroot=:pserver:anonymous@raff.ml.cmu.edu:/usr1/cvsroot % cvs login (anything as a password) % cvs checkout ghirl [file 1471-2105-7-440-S1.gz › ghirl/src/ghirl/util/EmailDir2File.java]

package ghirl.util;

import edu.cmu.minorthird.util.IOUtil;

import java.io.*;
import java.util.*;

/**
 * This code does the following:
 *
 * 1. Pre-process a directory of emails into an input graph file that can be fed into ghirl.
 * (named "emailAsGraph.txt")
 *
 * Note that you may want to adapt header parsing slightly to your files format. For example, if the recipient names
 * in your files include commas (e.g.: Minkov, Einat) and are separated by ';', then you can modify the
 * parseRecipients method (which currently considers commas as a recipient separator).
 * The current considered formats should fit Enron emails.
 *
 * 2. Output the header-truncated the email files into a prallel directory
 * (named as the original directory with a "_Ghirl" suffix). It is recommended to feed the modified files
 * into Ghirl to avoid re-processing the header as text by the Lucene indexing implemented in Ghirl.
 *
 * Note that is is possible to eliminate reply lines in this process. The boolean variable 'inclueReplyLines'
 * controls this property.
 *
 * This code doesn't explicitly model relations between date expressions. However, it includes the infra-structure
 * required to add this to the graph file (addDateEdges method).
 *
 * @Author: Einat Minkov
 *
 */

public class EmailDir2File
{
        private String doc;
        private Date date = new Date();
        private int day, month, year;
        private Set sender = new HashSet();
        private Set recipients = new HashSet();
        private List text = new LinkedList();

        private static final String FILE_TYPE = "FILE";
        private static final String TEXT_TYPE = "TEXT";
        private static String PERSON_TYPE = "PERSON";
        private static String EMAIL_TYPE = "EMAIL-ADDRESS";
        private static String DATE_TYPE = "DATE";

        private static boolean inclueReplyLines = true;


        public EmailDir2File() {;}

        public EmailDir2File(String doc) {
            this.doc = doc;
            this.processHeader();}

        public class Recipient{
            private String emailAddress;
            private String name;

            public Recipient(String name,String emailAddress){
                this.emailAddress = emailAddress;
                this.name = name;  }

            public String getEmailAddress(){return emailAddress;}
            public String getName(){return name;}
        }

        // Getters
        public Set getSender(){ return sender; }
        public Set getRecipients(){ return recipients; }
        public Date getDate(){ return date; }
        public String getDateString(){ return new String(month+"/"+day+"/"+year); }


        private void processHeader(){
            try{
            BufferedReader in = new BufferedReader(new StringReader(doc));
            String line = in.readLine();
            boolean fromFilled=false,dateFilled=false,toFilled=false,ccFilled=false;
            boolean keepReading = true;
            while (line!=null && keepReading){
                String first;
                try{ first = ((line.split("[\\s\\t]+")[0]).toLowerCase());}
                catch (Exception e) { first = ""; }
                if (first.startsWith("from:") && !fromFilled){
                    sender=parseSender(line);  fromFilled=true; }
                else if (first.startsWith("to:") && !toFilled){
                    recipients=parseRecipients(line); toFilled=true; }
                else if ((first.startsWith("cc:") || first.startsWith("bcc:")) && !ccFilled){
                    recipients.addAll(parseRecipients(line)); ccFilled=true; }
                else if ((first.startsWith("sent:") || first.startsWith("date:") || first.startsWith("time:")) && !dateFilled){
                    date=parseDate(line); dateFilled=true; }
                else if (line.length()>0){
                    boolean endOfOriginalMsg = isEndOfOriginalMsg(line);
                    if (endOfOriginalMsg && !inclueReplyLines) keepReading=false;
                    if (!((isReplyLine(line) || endOfOriginalMsg) && !inclueReplyLines))
                        text.add(line);
                }
                line = in.readLine();
                }
            }
            catch (Exception e){
                System.out.println("lucille.email.process()" + doc + e.toString());
            }
        }

        // a parser of recipients lines that fits the current format.
        private Set parseSender(String line){
            if ((line.startsWith("From"))) line = line.substring(6).trim();
            Set senders = new HashSet();
            String[] tokens = line.split("[\\s\\t]+");
            String name="", emailAddress="", emailAddress2="";
            int j=0;
            if (tokens.length>3){
                if ((new String(tokens[1]+tokens[2]+tokens[3])).equals("onbehalfof")){
                    emailAddress=tokens[0];
                    for (int i=4; i<tokens.length; i++){
                        String tok = strip(tokens[i]);
                        if (tok.matches("^(.+)@(.+)$")){ emailAddress2 = tok; j=i;}
                    }
                    name = strip(tokens[4]);
                    for (int i=5;i<j;i++) name = name.concat(" ").concat(tokens[i]);
                }
            }
            if (emailAddress.length()==0){
                for (int i=0; i<tokens.length; i++){
                    String tok = strip(tokens[i]);
                    if (tok.matches("^(.+)@(.+)$")){ emailAddress = tok; j=i;}
                }
                if (j!=0) name = strip(tokens[0]);
                for (int i=1;i<j;i++) name = name.concat(" ").concat(strip(tokens[i]));
            }
            senders.add(new Recipient(name.trim().toLowerCase(),emailAddress.toLowerCase()));
            if (emailAddress2.length()>0) senders.add(new Recipient(name.toLowerCase(),emailAddress2));
            return senders;
        }


        private Set parseRecipients(String line){
            Set recipients = new HashSet();
            if ((line.startsWith("To") || line.startsWith("Cc") || line.startsWith("Bcc")))
                line = line.substring(3).trim();
            StringTokenizer st = new StringTokenizer(line);
            String name="", emailAddress="";
            while (st.hasMoreTokens()){
                String tok=st.nextToken().trim();
                if (tok.endsWith(";") || tok.endsWith(",") || !st.hasMoreTokens() || tok.matches("^(.+)@(.+)$")){
                    tok = strip(tok);
                    if (tok.matches("^(.+)@(.+)$")) emailAddress = tok;
                    else name = name.concat(" ").concat(tok);
                    recipients.add(new Recipient(name.trim().toLowerCase(),emailAddress.toLowerCase()));
                    name=""; emailAddress="";
                }
                else name = name.concat(" ").concat(strip(tok));
            }
            return recipients;
        }


        private Date parseDate(String line){
            StringTokenizer st = new StringTokenizer(line);
            Calendar cal = new GregorianCalendar();
            String[] months = new String[]{"jan","feb","mar","apr","may","jun","jul","aug","sep","oct","nov","dec"};
            while (st.hasMoreTokens()){
                String tok = strip(((String)st.nextToken()));
                if (tok.matches("\\d+/\\d+/\\d+")){
                    String[] splitTok = tok.split("/");
                    month = (new Integer(splitTok[0])).intValue();
                    day = (new Integer(splitTok[1])).intValue();
                    year = (new Integer(splitTok[2])).intValue();
                }
                else if (tok.matches("\\d{2}")) day=Integer.parseInt(tok);
                else if (tok.matches("\\d")) day=Integer.parseInt(tok);
                else if (tok.matches("[12]\\d{3}")) year=Integer.parseInt(tok);
                else{ for (int i=0; i<months.length;i++)
                        if (tok.toLowerCase().startsWith(months[i])) month=i+1;
                }
            }
            cal.set(year,month-1,day);
            Date date = new Date(cal.getTimeInMillis());
            return date;
        }


        // strip the string from attached punctuation marks
        public String strip(String w){
            w = w.toLowerCase();
            if (w.matches("\\p{Punct}+")) return "";
            boolean done = false;
            while (!done && w.length()>0){
                if (w.substring(0,1).matches("\\p{Punct}"))
                    w = w.substring(1,w.length());
                else done = true;
                if (w.length()>0){
                    if (w.substring(w.length()-1,w.length()).matches("\\p{Punct}")){
                        w = w.substring(0,w.length()-1);
                        done = false;}
                }
            }
            if (w.startsWith("mailto:")) w=w.substring(7); //relevant for recipients lines
            return w;
        }


    private boolean isReplyLine(String line){
        if (line.length()>0){
            if (line.startsWith(">")) return true;
        }
        return false;
    }

    private boolean isEndOfOriginalMsg(String line){
        if (line.length()>0){
            if (line.endsWith("wrote:")) return true;
            else if ((strip(line).equals("original message"))) return true;
        }
        return false;
    }


    private static void printRelation(String relation, String srcObject, String targetObject, BufferedWriter bw) throws IOException{
        bw.write("edge "+ relation+" "+srcObject+" "+targetObject); bw.newLine();
    }

    private static void printNode(String nodeName, BufferedWriter bw) throws IOException{
        if (nodeName.startsWith(TEXT_TYPE)){
            String text = nodeName.substring(5).replaceAll("_"," ");
            bw.write("node " + nodeName + " " + text);
        }
        else bw.write("node "+ nodeName);
        bw.newLine();
    }


    private static String getText(File file)
    {
        String documentContents = "";
        try {
        documentContents = IOUtil.readFile(file);
        } catch (Exception ex) {
        System.err.println("Error accessing file "+file+": "+ex);
        documentContents = ex.toString();
        }
        return documentContents;
    }

    private static boolean isNew(Set knownEntities, String entity){
        if (!knownEntities.contains(entity)) {
            knownEntities.add(entity);
            return true;        }
        return false;
    }


    private double deltaDays(Date start, Date end){
        long millis_per_day = 1000*60*60*24;
        long deltaMillis = end.getTime()-start.getTime();
        return deltaMillis/millis_per_day;
    }


    // Define date relations
    private void addDateEdges(Set datesSet, BufferedWriter bw){
        int dateCardinality = datesSet.size();
        Date[] dates = new Date[datesSet.size()];
        int i=0;
        //Fill in all dates into a sorted array
        for (Iterator it=datesSet.iterator(); it.hasNext();)
            dates[i] = (Date)it.next();
        Arrays.sort(dates);
        //Add crossing edges btw dates. At current config - only going back in time.
        for (i=dateCardinality-1; i>0; i--){
            int j=1, lastGap=0;
            //System.out.println(dates[i-j].toString());
            while (j<i && lastGap<30){
                Date from = dates[i];
                Date to = dates[i-j];
                //System.out.println(dates[i-j].toString() + " " + dates[i].toString());
                double diff = deltaDays(dates[i-j],dates[i]);
                //System.out.println("delta_days " + deltaDays(dates[i-j],dates[i]));
                if (diff<2){
                    // print to file an edge between from and to dates, with relation 'date_diff_2'
                }
                else if (diff<4){
                    // print to file an edge between from and to dates, with relation 'date_diff_3'
                }
                else if (diff<7){
                    // etc
                }
                else if (diff<15){
                    // etc
                }
                lastGap = (int)diff;  j++;
            }
        }
    }


    public static void main(String[] args){
        File emailDir = null;
        Set knownEntities = new HashSet();
        Set dates = new HashSet();
        try{
            emailDir = new File(args[0]);
            new File(args[0]+"_Ghirl").mkdir();
            File graphFile = new File("email_as_graph.txt");
            BufferedWriter bw = new BufferedWriter(new FileWriter(graphFile));
            String[] files = emailDir.list();
            for (int i=0; i<files.length; i++){
                File file = new File(emailDir+"/"+files[i]);
                File noHeaderFile = new File(emailDir+"_Ghirl/"+files[i]);
                EmailDir2File e2f = new EmailDir2File(getText(file));

                // Write the file parsed data into the Ghirl graph file

                // define file
                String fileNode = new String(FILE_TYPE+"$"+file.toString());
                printNode(fileNode,bw);
                // recipients
                for (Iterator it=e2f.getRecipients().iterator();it.hasNext();){
                    Recipient recipient = (Recipient)it.next();
                    String rec_name = recipient.getName().replaceAll(" ","_");
                    String recNode = new String(TEXT_TYPE+"$"+rec_name);
                    String rec_email = recipient.getEmailAddress();
                    boolean newName = isNew(knownEntities,rec_name);
                    boolean newEmail = isNew(knownEntities,rec_email);
                    if (rec_name.length()>0){
                        if (newName){
                            printNode(recNode,bw);
                            printRelation("isa",recNode,PERSON_TYPE,bw);
                        }
                        printRelation("sentTo",fileNode,recNode,bw);
                    }
                    if (rec_email.length()>0){
                        if (newEmail){
                            printRelation("isa",rec_email,EMAIL_TYPE,bw);
                            printRelation("sentToEmail",fileNode,rec_email,bw);
                        }
                    }
                    if ((rec_name.length()>0) && (rec_email.length()>0)){
                        if (newName || newEmail){
                            printRelation("alias",recNode,rec_email,bw);
                        }
                    }
                }
                // sender
                for (Iterator it=e2f.getSender().iterator();it.hasNext();){
                    Recipient sender = (Recipient)it.next();
                    String sender_name = sender.getName().replaceAll(" ","_");
                    String senderNode = new String(TEXT_TYPE+"$"+sender_name);
                    String sender_email = sender.getEmailAddress();
                    boolean newName = isNew(knownEntities,sender_name);
                    boolean newEmail = isNew(knownEntities,sender_email);
                    if (sender_name.length()>0){
                        if (newName) {
                            printNode(senderNode,bw);
                            printRelation("isa",senderNode,PERSON_TYPE,bw); }
                        printRelation("sentFrom",fileNode,senderNode,bw);
                    }
                    if (newEmail){
                        if (isNew(knownEntities,sender_email)) {
                            printRelation("isa",sender_email,EMAIL_TYPE,bw); }
                        printRelation("sentFromEmail",fileNode,sender_email,bw);
                    }
                    if ((sender_name.length()>0) && (sender_email.length()>0)){
                        if (newName || newEmail){
                            printRelation("alias",senderNode,sender_email,bw);
                        }
                    }
                }
                // date
                String date = e2f.getDateString();
                if (isNew(knownEntities,date)) {
                    printRelation("isa",date,DATE_TYPE,bw);
                    dates.add(e2f.getDate());
                }
                printRelation("sentOnDate",fileNode,date,bw);

                // Create a similar file without the header (so that the header will not be handled by Lucene)
                BufferedWriter bwTmp = new BufferedWriter(new FileWriter(noHeaderFile));
                for (int j=0; j<e2f.text.size();j++){
                    bwTmp.write((String)e2f.text.get(j)+"\n");
                }
                bwTmp.close();
            }

            // can add date relations here.
            // addDateEdges(dates,bw);

            bw.close();

        } catch (Exception e){
            System.out.println("Please pecify a valid directory containing your email files.");
            System.out.println(e.toString());
        }
    }

}
