# Supplementary material for: A graph-search framework for associating gene identifiers with documents
Source: BMC Bioinformatics. 2006 Oct 10;7:440. doi: 10.1186/1471-2105-7-440 (PMC1617121; doi:10.1186/1471-2105-7-440)
Supplement: Additional File 1 — The code used for graph-search and learning-to-rank in this paper has been submitted as an additional file: a gzip-compressed tar file, with all code under an open source license. The code requires installation of Minorthird, another open-source package. The README.txt file in the top-level directory details how to compile and use the code. The code for combining NER and soft matching is implemented a special case of the graph search that uses a restricted set of paths through the graph, realized using the class SoftDictEntitySearcher. Code availability and requirements All code is implemented in Java, and has been verified to run on both Windows XP (with cygwin) and Red Hat Linux environments. The most recent version of the code is available via anonymous CVS from the authors, using the following commands: export CVS_RSH=ssh export cvsroot=:pserver:anonymous@raff.ml.cmu.edu:/usr1/cvsroot % cvs login (anything as a password) % cvs checkout ghirl [file 1471-2105-7-440-S1.gz › ghirl/src/ghirl/util/SleepycatDB.java]

package ghirl.util;

import com.sleepycat.bind.serial.*;
import com.sleepycat.bind.tuple.*;
import com.sleepycat.je.*;

import java.io.*;
import java.util.*;

/**
 * Simpler interface to a sleepy cat database.
 *
 * This is designed to be subclassed to create persistant hashtable-like
 * structures.
 */

public class SleepycatDB
{
	private Environment env;
	private DatabaseConfig dbConfig, dbDupConfig;

	/** Initialize a database "environment", which will hold multiple
	 * 'databases'.  Each database is a persistant hashtable that maps
	 * strings to strings, or strings to sets of strings.
	 *
	 * @param dbName directory to contain the database
	 */
	public void initDBs(String dbDirName,char mode) throws DatabaseException
	{
		EnvironmentConfig envConfig = new EnvironmentConfig();
		dbConfig = new DatabaseConfig();
		dbDupConfig = new DatabaseConfig();
		dbDupConfig.setSortedDuplicates(true);
		File envDir = new File(dbDirName);
		if (mode=='w') {
	    if (!envDir.exists()) envDir.mkdir();
	    if (!envDir.isDirectory() || !envDir.canWrite()) {
				throw new IllegalArgumentException("can't write to env directory "+envDir);
	    }
	    envConfig.setAllowCreate(true);
	    dbConfig.setAllowCreate(true);
	    dbDupConfig.setAllowCreate(true);
		}
		env = new Environment(envDir,envConfig);
	}

	/** Open a "DB", which will map keys to values.
	 */
	public Database openDB(String dbName) throws DatabaseException
	{
		return env.openDatabase(null,dbName,dbConfig);
	}

	/** Open a "DB", which will map keys to sets of values.
	 */
	public Database openDupDB(String dbName) throws DatabaseException
	{
		return env.openDatabase(null,dbName,dbDupConfig);
	}

	/** Write any buffers out to disk.
	 */
	public void sync() 
	{
		try {
	    env.sync();
		} catch (DatabaseException ex) {
	    System.err.println("error thrown trying to sync: "+ex);
		}
	}

	/** Get the set of entries associated with the key in the given database.
	 */
	protected Set getDB(Database db,String key) throws DatabaseException
	{
		return getDB(db,key,Integer.MAX_VALUE);
	}

	/** Get the set of entries associated with the key in the given database.
	 */
	protected Set getDB(Database db,String key,int maxNum) throws DatabaseException
	{
		try {
	    Set accum = new HashSet();
	    DatabaseEntry keyEntry = new DatabaseEntry(key.getBytes("UTF-8"));
	    DatabaseEntry valEntry = new DatabaseEntry();
	    Cursor cursor = db.openCursor(null,null);
	    OperationStatus status = cursor.getSearchKey(keyEntry,valEntry,LockMode.DEFAULT);
	    int num = 0;
	    while (status==OperationStatus.SUCCESS && num<maxNum) {
				accum.add( new String(valEntry.getData()) );
				status = cursor.getNextDup(keyEntry,valEntry,LockMode.DEFAULT);
				num++;
	    }
	    cursor.close();
	    //System.out.println("get "+key+" -> "+accum); 
	    return accum;
		} catch (UnsupportedEncodingException ex) {
	    throw new IllegalStateException("unexpected error "+ex);
		}
	}

	/** Get the first entry associated with the key in the given database.
	 */
	protected String getFirstDB(Database db,String key) throws DatabaseException
	{
		try {
	    DatabaseEntry keyEntry = new DatabaseEntry(key.getBytes("UTF-8"));
	    DatabaseEntry valEntry = new DatabaseEntry();
	    Cursor cursor = db.openCursor(null,null);
	    OperationStatus status = cursor.getSearchKey(keyEntry,valEntry,LockMode.DEFAULT);
	    String val = (status!=OperationStatus.SUCCESS)?null:new String(valEntry.getData());
	    cursor.close();
	    return val;
		} catch (UnsupportedEncodingException ex) {
	    throw new IllegalStateException("unexpected error "+ex);
		}
	}

	/** Get the first entry associated with the key in the given database.
	 */
	protected byte[] getFirstDB(Database db,byte[] key) throws DatabaseException
	{
		DatabaseEntry keyEntry = new DatabaseEntry(key);
		DatabaseEntry valEntry = new DatabaseEntry();
		Cursor cursor = db.openCursor(null,null);
		OperationStatus status = cursor.getSearchKey(keyEntry,valEntry,LockMode.DEFAULT);
		byte[] val = (status!=OperationStatus.SUCCESS)?null:valEntry.getData();
		cursor.close();
		return val;
	}


	/** Define a new value that is associated with the key in the given database.
	 */
	protected void putDB(Database db,String key,String val) 
		throws DatabaseException
	{
		try {
	    //System.out.println("put: "+key+" -> "+val);
	    //Transaction tx = env.beginTransaction(null,null);
	    Transaction tx = null;
	    DatabaseEntry keyEntry = new DatabaseEntry(key.getBytes("UTF-8"));
	    DatabaseEntry valEntry = new DatabaseEntry(val.getBytes("UTF-8"));
	    db.put(tx, keyEntry, valEntry);
	    //tx.commit();
		} catch (UnsupportedEncodingException ex) {
	    throw new IllegalStateException("unexpected error "+ex);
		}
	}

	/** Define a new value that is associated with the key in the given database.
	 */
	protected void putDB(Database db,byte[] key,byte[] val) throws DatabaseException
	{
		//System.out.println("put: "+key+" -> "+val);
		//Transaction tx = env.beginTransaction(null,null);
		Transaction tx = null;
		DatabaseEntry keyEntry = new DatabaseEntry(key);
		DatabaseEntry valEntry = new DatabaseEntry(val);
		db.put(tx, keyEntry, valEntry);
	}

	/** Remove all values associated with the key.
	 */
	protected void clearDB(Database db,String key) 
		throws DatabaseException,UnsupportedEncodingException
	{
		//System.out.println("delete: "+key+" -> ?");
		DatabaseEntry keyEntry = new DatabaseEntry(key.getBytes("UTF-8"));
		DatabaseEntry valEntry = new DatabaseEntry();
		//Transaction tx = env.beginTransaction(null,null);
		Transaction tx = null;
		Cursor cursor = db.openCursor(tx,null);
		OperationStatus status = cursor.getSearchKey(keyEntry,valEntry,LockMode.DEFAULT);
		while (status==OperationStatus.SUCCESS) {
	    String val = new String(valEntry.getData());
	    //System.out.println("deleted: "+key+" -> '"+val+"'");
	    cursor.delete();
	    status = cursor.getNextDup(keyEntry,valEntry,LockMode.DEFAULT);
		}
		cursor.close();
		//tx.commit();
	}

	/** An iterator over all keys in a database.
	 */
	public class KeyIteratorDB implements Iterator
	{
		private Cursor cursor;
		private OperationStatus status;
		private DatabaseEntry keyEntry, valEntry;

		public KeyIteratorDB( Database db ) throws DatabaseException
		{
	    try {
				cursor = db.openCursor(null,null);
				keyEntry = new DatabaseEntry("".getBytes("UTF-8"));
				valEntry = new DatabaseEntry();
				status = cursor.getSearchKeyRange(keyEntry,valEntry,LockMode.DEFAULT);
	    } catch (UnsupportedEncodingException ex) {
				throw new IllegalStateException("unexpected error "+ex);		
	    }
		} 
		public boolean hasNext()
		{
	    return status==OperationStatus.SUCCESS;
		}
		public Object next()
		{
	    String key = new String(keyEntry.getData());
	    try {
				status = cursor.getNext(keyEntry,valEntry,LockMode.DEFAULT);
	    } catch (DatabaseException ex) {
				throw new IllegalStateException("database error "+ex);
	    }
	    return key;
		}
		public void remove()
		{
	    throw new UnsupportedOperationException("not implemented");
		}
		protected void finalize() throws Throwable
		{
	    cursor.close();
		}
	}
}
