# Supplementary material for: A graph-search framework for associating gene identifiers with documents
Source: BMC Bioinformatics. 2006 Oct 10;7:440. doi: 10.1186/1471-2105-7-440 (PMC1617121; doi:10.1186/1471-2105-7-440)
Supplement: Additional File 1 — The code used for graph-search and learning-to-rank in this paper has been submitted as an additional file: a gzip-compressed tar file, with all code under an open source license. The code requires installation of Minorthird, another open-source package. The README.txt file in the top-level directory details how to compile and use the code. The code for combining NER and soft matching is implemented a special case of the graph search that uses a restricted set of paths through the graph, realized using the class SoftDictEntitySearcher. Code availability and requirements All code is implemented in Java, and has been verified to run on both Windows XP (with cygwin) and Red Hat Linux environments. The most recent version of the code is available via anonymous CVS from the authors, using the following commands: export CVS_RSH=ssh export cvsroot=:pserver:anonymous@raff.ml.cmu.edu:/usr1/cvsroot % cvs login (anything as a password) % cvs checkout ghirl [file 1471-2105-7-440-S1.gz › ghirl/src/ghirl/util/TreeDistribution.java]

package ghirl.util;

import java.util.*;

/**
 * A binary tree implementation of Distribution.
 * Only Comparable objects can be stored in this Distribution.
 *
 * <p>This isn't a balanced tree implementation, so systematically
 * ordered additions/deletions should be avoided.
 */
public class TreeDistribution extends Distribution
{
    public static final Distribution EMPTY_DISTRIBUTION = new TreeDistribution();

    private Random random = new Random(0);
    int numberOfElements = 0;

    //
    // a node in the binary tree
    //
    final private static class TreeNode 
    {
	TreeNode left=null, right=null; 
	// depth of this tree
	int depth = 0;
	Comparable obj;
	// localWeight is the weight associated with the object stored
	// in this node.
	double localWeight;
	// totalWeight is the total weight of all objects stored in
	// the tree rooted at this node.
	double totalWeight;

	public TreeNode(double w,Object obj)
	{
	    if (!(obj instanceof Comparable)) 
		throw new IllegalArgumentException("objects in TreeDistribution must be Comparable!: "+obj);
	    this.obj = (Comparable)obj;
	    this.localWeight = this.totalWeight = w;
	    this.depth = 1;
	}
	// make sure the totalWeight is consistent, assuming the left
	// and right subtrees are consistent
	final void updateWeights() 
	{
	    totalWeight = localWeight + safeTotalWeight(left) + safeTotalWeight(right);
	    depth = Math.max( safeDepth(left), safeDepth(right) )+1;
	}
	final static double safeTotalWeight(TreeNode node) { return node==null ? 0 : node.totalWeight; }
	public String toString() { return "tn("+localWeight+"/"+totalWeight+", d="+depth+", "+obj+")"; };
    }

    final static int safeDepth(TreeNode node) { return node==null ? 0 : node.depth; }

    // root of the tree that stores this distribution
    private TreeNode root = null;
    // stores the weight that should be returned by getLastWeight();
    private double theLastWeight = -1;

    //
    // pretty-printer, for debugging
    //
    public String toDebugString() 
    { 
	StringBuffer buf = new StringBuffer();
	toDebugString(buf,0,root); 
	return buf.toString();
    }
    private void toDebugString(StringBuffer buf,int tab,TreeNode root)
    {
	for (int i=0; i<tab; i++) buf.append("|  ");
	if (root==null) buf.append(".\n"); 
	else {
	    buf.append("root: "+root.toString()+"\n");
	    toDebugString(buf,tab+1,root.left);
	    toDebugString(buf,tab+1,root.right);
	}
    }

    //
    // constructors
    //

    public TreeDistribution() { ; }

    /** Convenience method to create a singleton distribution. */
    public TreeDistribution(Object obj) { add(1.0,obj); }

    //
    // addition to the tree
    //

    final public void add(double weight,Object obj)
    {
	root = treeAdd(weight,obj,root);
	//checkReducedTree("removing",obj);
    }

    final private TreeNode treeAdd(double w, Object obj, TreeNode root)
    {
	if (root==null) {
	    theLastWeight = w;
	    numberOfElements++;
	    return new TreeNode(w,obj);
	} else {
	    int cmp = root.obj.compareTo(obj);
	    if (cmp<0) {
		root.left = treeAdd(w,obj,root.left);
		root = rebalanceTree(root);
	    } else if (cmp>0) {
		root.right = treeAdd(w,obj,root.right);
		root = rebalanceTree(root);
	    } else { 
		root.localWeight += w;
		theLastWeight = root.localWeight;
	    }
	    root.updateWeights();
	    return root;
	}
    }

    final private TreeNode rebalanceTree(TreeNode root)
    {
	int leftDepth = safeDepth(root.left);
	int rightDepth = safeDepth(root.right);
	//System.err.println("rebalance: "+leftDepth+"/"+rightDepth);
	if (leftDepth > 2*rightDepth+100 || rightDepth>2*leftDepth+100) {
	    //System.err.println("rebalancing tree: L="+leftDepth+", R="+rightDepth);
	    List accum = new ArrayList();
	    treeToList(root,accum);
	    Collections.shuffle(accum);
	    TreeDistribution balanced = new TreeDistribution();
	    for (Iterator i=accum.iterator(); i.hasNext(); ) {
		TreeNode nd = (TreeNode)i.next();
		balanced.add( nd.localWeight, nd.obj );
	    }
	    return balanced.root;
	} else {
	    return root;
	}
    }

    //
    // access to objects in the tree.  weight of zero would be mean
    // the object was not present.
    //

    final public double getWeight(Object obj)
    {
	return treeGetWeight(obj,root);
    }

    final private double treeGetWeight(Object obj, TreeNode root)
    {
	if (root==null) return 0;
	else {
	    int cmp = root.obj.compareTo(obj);
	    if (cmp<0) return treeGetWeight(obj,root.left);
	    else if (cmp>0) return treeGetWeight(obj,root.right);
	    else return root.localWeight; 
	}
    }

    //
    // remove objects from the tree
    //

    // cache the object removed by treeRemove
    private Object theRemovedObject = null;

    final public Object remove(Object obj)
    {
	//System.out.println("before removal:\n"+toDebugString());
	root = treeRemove(obj, root);
	//checkReducedTree("removing",obj);
	numberOfElements--;
	return theRemovedObject;
    }

    final private void checkReducedTree(String lastOp,Object operand)
    {
	Comparable last = null;
	for (Iterator i = iterator(); i.hasNext(); ) {
	    Object obj = i.next();
	    if (last!=null && last.compareTo(obj)<=0) {
		System.out.println(toDebugString());
		System.out.println(last+" <= "+obj+": "+last.compareTo(obj));
		throw new IllegalStateException("tree out of order after "+lastOp+" "+operand);
	    }
	    last = (Comparable)obj;
	}
    }

    final private TreeNode treeRemove(Object obj, TreeNode root)
    {
	if (root==null) return null;
	else {
	    int cmp = root.obj.compareTo(obj);
	    if (cmp<0) {
		root.left = treeRemove(obj,root.left);
		root.updateWeights();
		return root;
	    } else if (cmp>0) {
		root.right = treeRemove(obj,root.right);
		root.updateWeights();
		return root;
	    } else {
		// easy cases first...
		if (root.left==null) return root.right;
		else if (root.right==null) return root.left;

		// pick an extremal node from the left or right
		// subtree - randomly chosen
		boolean goLeft = (random.nextDouble()>0.5);
		if (goLeft) root.left = removeMax(root.left);
		else root.right = removeMin(root.right);

		// replace the contents of the root with the
		// contents of the removed node
		theLastWeight = root.localWeight;
		theRemovedObject = root.obj;
		root.localWeight = removedExtremalNode.localWeight;
		root.obj = removedExtremalNode.obj;
		root.updateWeights();
		return root;
	    }
	}
    }

    //
    // snip off the minimum/maximum tree nodes, and
    // return the result.
    //

    private TreeNode removedExtremalNode = null;

    final private TreeNode removeMin(TreeNode root)
    {
	if (root==null) {
	    throw new IllegalStateException("oops");
	} else if (root.left!=null) {
	    root.left = removeMin(root.left);
	    root.updateWeights();
	    return root;
	} else {
	    removedExtremalNode = root;
	    return root.right;
	}
    }

    final private TreeNode removeMax(TreeNode root)
    {
	if (root==null) {
	    throw new IllegalStateException("oops");
	} else if (root.right!=null) {
	    root.right = removeMax(root.right);
	    root.updateWeights();
	    return root;
	} else {
	    removedExtremalNode = root;
	    return root.left;
	}
    }

    /** Return an iterator over all objects.
     */
    final public Iterator iterator() 
    {
	List accum = new ArrayList();
	treeToList(root, accum);
	return new MyIterator(accum.iterator());
    }

    final public int size()
    {
	return numberOfElements;
    }

    final private void treeToList(TreeNode root,List accum)
    {
	if (root==null) return;
	else {
	    treeToList(root.left,accum);
	    accum.add( root );
	    treeToList(root.right,accum);
	}
    }

    // converts an iterator over TreeNode's to one over objects, which
    // keeps theLastWeight up-to-date
    final private class MyIterator implements Iterator {
	private Iterator i;
	private TreeNode node;
	public MyIterator(Iterator i) { this.i = i; }
	public void remove() { i.remove(); }
	public boolean hasNext() { return i.hasNext(); }
	public Object next() { 
	    node = (TreeNode)i.next(); 
	    theLastWeight = node.localWeight; 
	    return node.obj; 
	}
    }

    final public double getLastWeight() 
    { 
	return theLastWeight; 
    }

    final public double getTotalWeight() 
    { 
	return root==null ? 0.0 : root.totalWeight; 
    }


    final public Distribution copy() 
    {
	Distribution result = new TreeDistribution();
	result.addAll(1.0, this);
	return result;
    }


    final public Distribution copyTopN(int n)
    {
	Distribution result = new TreeDistribution();
	Iterator i=orderedIterator(); 
	while (i.hasNext() && n>0) {
	    Object o = i.next();
	    result.add( getLastWeight(), o);
	    n--;
	}
	return result;
    }

    final public Iterator orderedIterator()
    {
	TreeSet set = new TreeSet(new Comparator() {
		public int compare(Object a,Object b) {
		    double diff = getWeight(b) - getWeight(a);
		    if (diff!=0) return diff>0 ? +1 : -1;
		    return a.toString().compareTo(b.toString());
		}
	    });
	for (Iterator i = iterator(); i.hasNext(); ) {
	    set.add( i.next() );
	}
	return new MyOtherIterator(set.iterator());
    }

    // converts an iterator over Objects and 
    // keeps theLastWeight up-to-date
    final private class MyOtherIterator implements Iterator {
	private Iterator i;
	public MyOtherIterator(Iterator i) { this.i = i; }
	public void remove() { throw new UnsupportedOperationException("can't remove!"); }
	public boolean hasNext() { return i.hasNext(); }
	public Object next() { 
	    Object o = i.next(); 
	    theLastWeight = getWeight(o);
	    return o;
	}
    }


    //
    // sample from the tree
    //

    public Object sample(Random rand)
    {
	double r = rand.nextDouble() * root.totalWeight;
	return treeSample(root, r);
    }

    public String toString() 
    {
	StringBuffer buf = new StringBuffer();
	buf.append("[TreeDist:");
	for (Iterator i=iterator(); i.hasNext(); ) {
	    Object obj = i.next();
	    buf.append(" "+obj.toString()+":"+getLastWeight());
	}
	buf.append("]");
	return buf.toString();
    }

    // sample from the tree rooted at this node
    private Object treeSample(TreeNode root, double r)
    {
	if (root==null) {
	    throw new IllegalStateException("this shouldn't happen!");
	}
	double leftTot = TreeNode.safeTotalWeight(root.left);
	double rightTot = TreeNode.safeTotalWeight(root.right);
	double local = root.localWeight;
	if (r<leftTot) return treeSample(root.left, r);
	else if (r>leftTot+local) return treeSample(root.right, r-leftTot-local);
	else {
	    theLastWeight = root.localWeight;
	    return root.obj;
	}
    }

    //
    // test code
    //

    public static void main(String arg[])
    {
	TreeDistribution d = new TreeDistribution();
	for (int i=0; i<10; i++) {
	    System.out.println("adding "+i);
	    d.add(1.0,new Integer(i));
	    System.out.println("tree:\n" + d.toDebugString());
	}
	/*
	Random r = new Random();
	TreeDistribution d = new TreeDistribution();
	// check adds
	for (int i=0; i<10; i++) {
	    Integer k = new Integer(r.nextInt(100));
	    double w = r.nextInt(10)+1;
	    System.out.println("adding w,k = "+w+","+k);
	    d.add(w,k);
	}
	System.out.println("tree:\n" + d.toDebugString());
	// check lastWeight
	Set accum = new HashSet();
	for (Iterator i=d.iterator(); i.hasNext(); ) {
	    Integer k = (Integer)i.next();
	    double w = d.getLastWeight();
	    System.out.println("retrieved w,k = "+w+","+k);
	    double w2 = d.getWeight(k);
	    System.out.println("check w2=w: "+w2+" = "+w);
	    if (k.intValue()%2!=0) {
		accum.add(k);
	    }
	}
	// check remove
	for (Iterator i=accum.iterator(); i.hasNext(); ) {
	    Integer k = (Integer)i.next();
	    Integer k2 = (Integer)d.remove(k);
	    System.out.println("check k2=k: "+k2+" = "+k);
	}
	System.out.println("odd tree:\n" + d.toDebugString());
	// check sampling, accumulating weights
	d = new TreeDistribution();
	for (int i=0; i<10; i+=2) {
	    d.add(i+1, new Integer(i));
	}
	for (int i=1; i<10; i+=2) {
	    d.add(i+1, new Integer(i));
	}
	for (int i=5; i<10; i++) {
	    d.add(i+2, new Integer(i));
	}
	//
	System.out.println("tree:\n"+d.toDebugString());
	int[] sample = new int[10];
	for (int m=0; m<10000; m++) {
	    Integer k = (Integer)d.sample(r);
	    sample[ k.intValue() ]++;
	}
	for (int i=0; i<10; i++) {
	    System.out.println("i: "+i
			       +"\tex: "+d.getProbability(new Integer(i))
			       +"\tobs: "+sample[i]/10000.0);
	}
	*/
    }
}
