# Supplementary material for: A graph-search framework for associating gene identifiers with documents
Source: BMC Bioinformatics. 2006 Oct 10;7:440. doi: 10.1186/1471-2105-7-440 (PMC1617121; doi:10.1186/1471-2105-7-440)
Supplement: Additional File 1 — The code used for graph-search and learning-to-rank in this paper has been submitted as an additional file: a gzip-compressed tar file, with all code under an open source license. The code requires installation of Minorthird, another open-source package. The README.txt file in the top-level directory details how to compile and use the code. The code for combining NER and soft matching is implemented a special case of the graph search that uses a restricted set of paths through the graph, realized using the class SoftDictEntitySearcher. Code availability and requirements All code is implemented in Java, and has been verified to run on both Windows XP (with cygwin) and Red Hat Linux environments. The most recent version of the code is available via anonymous CVS from the authors, using the following commands: export CVS_RSH=ssh export cvsroot=:pserver:anonymous@raff.ml.cmu.edu:/usr1/cvsroot % cvs login (anything as a password) % cvs checkout ghirl [file 1471-2105-7-440-S1.gz › ghirl/src/lnqb/Reasoner.java]

package lnqb;

public interface Reasoner
{
	/** Declare the existence of a new relation.  arity=1 for unary
	 * relations, and arity=2 for binary relations.
	 */
	public void declareRelation(String relation,int arity);

	/** Declare the existence of a new type.
	 */
	public void declareType(String type);

	/** Declare the existence of new instance of an existing type
	 */
	public void declareEntity(String type,String entity);

	/**
	 * Return the 'plausibility' of the entity belonging to the indicated type. 
	 */
	public double plausibility(String unaryRelation,String type1,String entity1);

	/**
	 * Return the 'plausibility' of two entities being in the indicated relationship.
	 */
	public double plausibility(String binaryRelation,String type1,String entity1,String type2,String entity2);

	/**
	 * Return a ranked list of entities of type 'type2' that might be in the indicated relationship
	 * to entity1.
	 */
	public RankedEntityList findPlausibleArg2(String binaryRelation,String type1,String entity1,String type2);

	/**
	 * Return a ranked list of entities of type 'type1' that might be in the indicated relationship
	 * to entity2.
	 */
	public RankedEntityList findPlausibleArg1(String binaryRelation,String type1,String type2,String entity2);
}
