# Supplementary material for: A graph-search framework for associating gene identifiers with documents
Source: BMC Bioinformatics. 2006 Oct 10;7:440. doi: 10.1186/1471-2105-7-440 (PMC1617121; doi:10.1186/1471-2105-7-440)
Supplement: Additional File 1 — The code used for graph-search and learning-to-rank in this paper has been submitted as an additional file: a gzip-compressed tar file, with all code under an open source license. The code requires installation of Minorthird, another open-source package. The README.txt file in the top-level directory details how to compile and use the code. The code for combining NER and soft matching is implemented a special case of the graph search that uses a restricted set of paths through the graph, realized using the class SoftDictEntitySearcher. Code availability and requirements All code is implemented in Java, and has been verified to run on both Windows XP (with cygwin) and Red Hat Linux environments. The most recent version of the code is available via anonymous CVS from the authors, using the following commands: export CVS_RSH=ssh export cvsroot=:pserver:anonymous@raff.ml.cmu.edu:/usr1/cvsroot % cvs login (anything as a password) % cvs checkout ghirl [file 1471-2105-7-440-S1.gz › ghirl/src/lnqb/ReasonerTester.java]

package lnqb;

import ghirl.graph.*;
import ghirl.util.*;
import java.util.*;
import java.io.*;

/**
 * Simple test code for a {@link Reasoner}
 */

public class ReasonerTester
{
    static public void main(String[] args) throws IOException
    {
	if (args.length!=2) {
	    System.out.println("usage: graph command-file");
	    System.out.println("lines in command-file are:");
	    System.out.println("\ttype TYPE");
	    System.out.println("\trelation REL");
	    System.out.println("\tentity TYPE ENTITY");
	    System.out.println("\tscore REL TYPE1 ENTITY1 TYPE2 ENTITY2");
	    System.out.println("\tsearch REL TYPE1 ENTITY1 TYPE2");
	    System.exit(0);
	}
	Graph graph = new TextGraph(args[0],'r');
	BasicWalker walker = new BasicWalker();
	walker.setNumSteps(500);
	Reasoner r = new SimpleGraphReasoner(graph,walker);
	ReasonerTester tester = new ReasonerTester();
	tester.test(r,new File(args[1]));
    }

    public void test(Reasoner r,File commandFile) throws IOException
    {
	LineNumberReader in = new LineNumberReader(new FileReader(commandFile));
	String line = null;
	while ((line = in.readLine())!=null) {
	    String[] parts = line.split("\\s+");
	    try {
		testReasoner(r,line,parts);
	    } catch (Exception ex) {
		System.out.println("error on line: "+line);
		ex.printStackTrace();
	    }
	}
	in.close();
    }
    private static void testReasoner(Reasoner r,String line,String[] parts)
    {
	System.out.println("echo: "+line);
	if (line.startsWith("#") || line.trim().length()==0) {
	    return;
	} else if ("type".equals(parts[0])) {
	    r.declareType(parts[1]);
	} else if ("relation".equals(parts[0])) {
	    r.declareRelation(parts[1],2);
	} else if ("entity".equals(parts[0])) {
	    r.declareEntity(parts[1],parts[2]);
	} else if ("score".equals(parts[0])) {
	    System.out.println(line+ " => "+ r.plausibility(parts[1],parts[2],parts[3],parts[4],parts[5]));
	} else if ("search".equals(parts[0])) {
	    System.out.println(line+ ":");
	    RankedEntityList rankedList = r.findPlausibleArg2(parts[1],parts[2],parts[3],parts[4]);
	    if (rankedList==null) {
		System.out.println("[findPlausibleArg2 returns null]");
	    } else {
		java.text.DecimalFormat fmt = new java.text.DecimalFormat("0.0000");
		for (int i=0; i<rankedList.size(); i++) {
		    System.out.println((i+1) +"\t"+ rankedList.getEntity(i) +"\t"+ 
				       rankedList.getType(i) +"\t"+ fmt.format(100*rankedList.getPlausibility(i)));
		}
	    }
	} else {
	    throw new IllegalArgumentException("illegal command "+parts[0]);
	}
    }
}
