# Supplementary material for: A graph-search framework for associating gene identifiers with documents
Source: BMC Bioinformatics. 2006 Oct 10;7:440. doi: 10.1186/1471-2105-7-440 (PMC1617121; doi:10.1186/1471-2105-7-440)
Supplement: Additional File 1 — The code used for graph-search and learning-to-rank in this paper has been submitted as an additional file: a gzip-compressed tar file, with all code under an open source license. The code requires installation of Minorthird, another open-source package. The README.txt file in the top-level directory details how to compile and use the code. The code for combining NER and soft matching is implemented a special case of the graph search that uses a restricted set of paths through the graph, realized using the class SoftDictEntitySearcher. Code availability and requirements All code is implemented in Java, and has been verified to run on both Windows XP (with cygwin) and Red Hat Linux environments. The most recent version of the code is available via anonymous CVS from the authors, using the following commands: export CVS_RSH=ssh export cvsroot=:pserver:anonymous@raff.ml.cmu.edu:/usr1/cvsroot % cvs login (anything as a password) % cvs checkout ghirl [file 1471-2105-7-440-S1.gz › ghirl/src/lnqb/SimpleGraphReasoner.java]

package lnqb;

import ghirl.graph.*;
import ghirl.util.*;
import java.util.*;
import java.io.*;

public class SimpleGraphReasoner implements Reasoner
{
	static private final int INVERTED_INDEX_SAMPLE_SIZE = 100;

	private Graph graph;
	private GraphSearcher searcher;

	// maps entity+type 'keys' to a Distribution features representing the entity
	private Map featureMap = new HashMap();
	// maps entity to its 'type'
	private Map entityType = new HashMap();
	// record relations that have been declared
	private Set binaryRelationSet = new HashSet();
	// record types that have been declared
	private Set typeSet = new HashSet();
	// map GraphId's in a distribution for an entity to the entities that
	// contain it
	private Map invertedIndex = new HashMap();

	public SimpleGraphReasoner(Graph graph,GraphSearcher searcher)
	{
		this.graph = graph;
		this.searcher = searcher;
		searcher.setGraph(graph);
	}


	public void declareRelation(String relation,int arity)
	{
		if (arity!=2) throw new UnsupportedOperationException("only binary relations are supported");
		binaryRelationSet.add(relation);
	}
	
	/** Declare the existence of a new type.
	 */
	public void declareType(String type)
	{
		typeSet.add(type);
	}

	/** Declare the existence of new instance of an existing type
	 */
	public void declareEntity(String type,String entity)
	{
		checkContains(typeSet,type,"type");
		entityType.put(entity,type);
		String key = makeKey(entity,type);
		Distribution dist = searcher.search(graph.asQueryDistribution(entity));
		featureMap.put( key, dist );
		//System.out.println("storing "+key+" ==> ...");
		buildInvertedIndex( dist, entity, type );
	}

	/**
	 * Return the 'plausibility' of the entity being a member of the indicated unaryRelation (ie set)
	 */
	public double plausibility(String unaryRelation,String type1,String entity1)
	{
		throw new UnsupportedOperationException("only binary relations are supported");
	}

	/**
	 * Return the 'plausibility' of two entities being in the indicated relationship.
	 */
	public double plausibility(String binaryRelation,String type1,String entity1,String type2,String entity2)
	{
		checkContains(binaryRelationSet,binaryRelation,"binary relation");
		//System.out.println("rel= "+binaryRelation);
		//System.out.println("type1= "+type1);
		//System.out.println("type2= "+type2);
		//System.out.println("entity1= "+entity1);
		//System.out.println("entity2= "+entity2);
		//System.out.println("key1 = "+makeKey(entity1,type1));
		//System.out.println("key2 = "+makeKey(entity2,type2));
		Distribution d1 = (Distribution)featureMap.get( makeKey(entity1,type1) );
		Distribution d2 = (Distribution)featureMap.get( makeKey(entity2,type2) );
		//System.out.println("entity1 = "+d1);
		//System.out.println("entity2 = "+d2);
		return DotProductSearcher.dotProduct( d1, d2 );
	}

	/**
	 * Return a ranked list of entities of type 'type2' that might be in the indicated relationship
	 * to entity1.
	 */
	public RankedEntityList findPlausibleArg2(String binaryRelation,String type1,String entity1,String type2)
	{
		Set candidates = new HashSet();
		checkContains(binaryRelationSet,binaryRelation,"binary relation");
		Distribution d1 = (Distribution)featureMap.get( makeKey(entity1,type1) );
		for (Iterator i=d1.iterator(); i.hasNext(); ) {
			GraphId id = (GraphId)i.next();
			Set set = (Set)invertedIndex.get(id);
			if (set!=null) {
				for (Iterator j=set.iterator(); j.hasNext(); ) {
					String e = (String)j.next();
					String t = (String)entityType.get(e);
					if (type2.equals(t)) {
						candidates.add( e );
					}
				}
			}
		}
		Distribution buffer = new TreeDistribution();
		for (Iterator i=candidates.iterator(); i.hasNext(); ) {
			String entity2 = (String)i.next();
			Distribution d2 = (Distribution)featureMap.get( makeKey(entity2,type2) );
			buffer.add( DotProductSearcher.dotProduct(d1,d2), entity2 );
		}

		BasicRankedEntityList rankedList = new BasicRankedEntityList();
		for (Iterator i=buffer.orderedIterator(); i.hasNext(); ) {
			String entity2 = (String)i.next();
			double score = buffer.getLastWeight();
			rankedList.add( type2, entity2, score );
		}
		return rankedList;
	}

	/**
	 * Return a ranked list of entities of type 'type1' that might be in the indicated relationship
	 * to entity2.
	 */
	public RankedEntityList findPlausibleArg1(String binaryRelation,String type1,String type2,String entity2)
	{
		return findPlausibleArg2(binaryRelation,type2,entity2,type1);
	}

	//
	// subroutines....
	//

	private void checkContains(Set set,String member,String whatSetIs) 
	{
		if (!set.contains(member)) {
			throw new IllegalArgumentException("'"+member+"' is not a declared "+whatSetIs);
		}
	}

	private String makeKey(String entity,String type)
	{
		checkContains(typeSet,type,"type");
		return type+"_"+entity;
	}

	private void buildInvertedIndex(Distribution distribution, String entity, String type)
	{
		Random rand = new Random(0);
		for (int i=0; i<INVERTED_INDEX_SAMPLE_SIZE; i++) {
			GraphId id = (GraphId)distribution.sample(rand);
			Set set = (Set)invertedIndex.get( id );
			if (set==null) invertedIndex.put( id, (set=new HashSet()) );
			set.add( entity );
		}
	}
}
