# Supplementary material for: A graph-search framework for associating gene identifiers with documents
Source: BMC Bioinformatics. 2006 Oct 10;7:440. doi: 10.1186/1471-2105-7-440 (PMC1617121; doi:10.1186/1471-2105-7-440)
Supplement: Additional File 1 — The code used for graph-search and learning-to-rank in this paper has been submitted as an additional file: a gzip-compressed tar file, with all code under an open source license. The code requires installation of Minorthird, another open-source package. The README.txt file in the top-level directory details how to compile and use the code. The code for combining NER and soft matching is implemented a special case of the graph search that uses a restricted set of paths through the graph, realized using the class SoftDictEntitySearcher. Code availability and requirements All code is implemented in Java, and has been verified to run on both Windows XP (with cygwin) and Red Hat Linux environments. The most recent version of the code is available via anonymous CVS from the authors, using the following commands: export CVS_RSH=ssh export cvsroot=:pserver:anonymous@raff.ml.cmu.edu:/usr1/cvsroot % cvs login (anything as a password) % cvs checkout ghirl [file 1471-2105-7-440-S1.gz › ghirl/src/lnqb/uw-proposed-api.txt]

<div class="moz-text-flowed" style="font-family: -moz-fixed">API for Bag of Features Relational methods for CALO "No Question Left Behind"
Oct. 18, 2005 draft


/***************** 
* InitializeBR
* UpdateBR
*
* Each BR module needs to initialize internal data structures
* based on a set of entities and relations and on a scan of
* files on the desktop.  Periodically these data structures may
* need to be updated for desktop files added since the most 
* recent initializeBR or UpdateBR, or when there have been
* changes to the entities and relations list.
*
* Input is an xml file listing entitializes and relations. 
* Returns 1 if sucessful.
*****************/

public int InitializeBR(String entitiesAndRelationsFile) 

public int UpdateBR(String entitiesAndRelationsFile) 

The entityAndRelationsFile is a list of entities and relations.
Each entity is delimited by the tag <entity> and has a single 
entity type (string) delimited by the tag <type> and 
zero or more instances (string) delimited by the tag <inst>.
Each relation is a string delimited by <rel>

   <list>
      <entities>
         <entity>
            <type>...</type>
            <inst>...</inst>
            <inst>...</inst>
         </entity>
         <entity>
            <type>...</type>
            <inst>...</inst>
            <inst>...</inst>
         </entity>
      </entities>
      <relations>
         <rel>...</rel>
         <rel>...</rel>
      </relations>
   </list>


/***************** 
* Relation1Plausibility_BR
* Relation2Plausibility_BR
* Relation3Plausibility_BR
*
* These methods compute a similarity score that a 
* holds between a set of entities for a given relation. 
* There is a method for unary, binary, and trinary relations.
* We may not have more than one unary relation type (instanceOf).
* The relation type is passed as a string.
* Each entity has an entity type, passed as a string, and
* an instance of that entity type (e1, e2, or e3), also a string.
* These entity types and relation types should match the 
* entities and relations passed to InitializeBR or UpdateBR.
* Returns a float between 0 and 1.
*****************/ 

public float Relation1Plausibility_BR(String relation, 
						  String entityType1, String e1)

public float Relation2Plausibility_BR(String relation, 
						  String entityType1, String e1,
						  String entityType2, String e2)

public float Relation3Plausibility_BR(String relation, 
						  String entityType1, String e1,
						  String entityType2, String e2,
						  String entityType3, String e3)


/***************** 
* SimilarityList1of2_BR
* SimilarityList2of2_BR
* SetListLength_BR
* SetListProbabilityCutoff_BR
*
* These methods produce a ranked list of entities that have a
* given relation to another entity.  For SimilarityList1of2_BR
* the method produces a list of fills for the unbound argument 1,
* given an instance e2 of the bound argument 2.  
* SimilarityList2of2_BR produces a list of fills for unbound
* argument 2, given an instance e1 of bound argument 1.
* Input is the relation type, the entity type of each argument,
* and an instance of the bound argument, all input as strings.
* Output is a ranked list of instances that can fill the 
* unbound argument, in an xml encoding that has the entity type,
* instance value, and probability for each instance on the list. 
*
* SetListLength_BR and SetListProbabilityCutoff_BR update 
* parameter settings in the BR module. These set a length limit
* or a minimum probability for the returned list, overriding
* any system defaults.  They remain in affect until further updated.
*****************/

public String similarityList1of2_BR(String relation, 
						String entityType1, String entityType2, 
						String e2)

public String similarityList2of2_BR(String relation, 
						String entityType1, String entityType2, 
						String e1)

The output string is an ordered list of instances with tag <entity>
where each instance has an optional instance type (string) with tag <type>,
an optional probability (float) with tag <prob>,
and a single instance value (string) with tag <inst>.

   <list>
      <entity>
         <type>...</type>
         <prob>...</prob>
         <inst>...</inst>
      </entity>
   </list>


</div>
